# Supplementary material for: Transcriptional interference by RNA polymerase III affects expression of the Polr3e gene
Source: Genes Dev. 2017 Feb 15;31(4):413–21. doi: 10.1101/gad.293324.116 (PMC5358760; doi:10.1101/gad.293324.116)
Supplement: Supplemental Material [file supp_gad.293324.116_Supplemental_Table_S1.xlsx]

## Sheet: Sheet1
Table S1. List of ENCODE Pol III peaks located inside human Pol II genes.
UCSC link, GRCh37/hg19	Chromosome	Pol III locus name	Pol III gene strand	Pol III gene start	Pol III gene end	Enriched in both RPC4 replicates?	Enriched in both RPC1 replicates, new analysis?	Called in ENCODE analysis?	Pol II gene name	Pol II gene RefSeq Accession Number	Pol II gene strand	Pol II gene Start	Pol II gene end	Pol III gene position in Pol II gene	Score region start	Score region end	RPC4 score (Rep1)	RPC4 score (Rep2)	RPC4 mean score	RPC1 score, new analysis (Rep1)	RPC1 score, new analysis (Rep2)	RPC1 mean score new analysis	RPC1 ENCODE MACS score in region
chr17:8130000-8130400	chr17	chr17_35_tRNASer_AGA-	-	8129928	8130009	Y	Y	Y	CTC1	NM_025099	-	8151413	8128138	Exon_23_3499_1437	8130000	8130400	5.29366	5.4885	5.39108	4.44247	4.28646	4.36446	357.349
chr15:45492400-45492800	chr15	chr15_8_tRNAHis_GTG-	-	45492611	45492682	Y	Y	Y	SHF	NM_138356	-	45493373	45459411	Intron_1_1606_324	45492400	45492800	5.26974	5.4473	5.35852	6.31935	6.56489	6.44212	94.171
chr17:8129600-8130000	chr17	chr17_36_tRNAThr_AGT-	-	8129553	8129626	Y	Y	Y	CTC1	NM_025099	-	8151413	8128138	Exon_23_3499_1837	8129600	8130000	5.1397	5.30678	5.22324	4.33807	4.12516	4.23161	262.419
chr15:45490400-45490800	chr15	AluSx3_SINE_Alu	NA	45490317	45490497	Y	Y	Y	SHF	NM_138356	-	45493373	45459411	Intron_2_20465_369	45490400	45490800	4.75489	5.04712	4.90101	5.50299	5.75613	5.62956	63.339
chr15:45492800-45493200	chr15	SHF	-	45459411	45493373	Y	Y	Y	SHF	NM_138356	-	45493373	45459411	Exon_1_449_373	45492800	45493200	4.66626	4.92627	4.79627	5.01037	5.49596	5.25316	94.171
chr15:45490800-45491200	chr15	chr15_9_tRNAHis_GTG-	-	45490804	45490875	Y	Y	Y	SHF	NM_138356	-	45493373	45459411	Exon_2_349_318	45490800	45491200	4.56648	4.8371	4.70179	5.29266	5.63436	5.46351	63.339
chr16:70812800-70813200	chr16	chr16_24_tRNAGly_GCC-	-	70812942	70813012	Y	Y	Y	VAC14	NM_018052	-	70835061	70721341	Intron_9_8617_1692	70812800	70813200	4.63126	4.69076	4.66101	4.31018	4.25203	4.2811	276.265
chr16:22309600-22310000	chr16	POLR3E_Intronic_MIR_repeat-	-	22309683	22310083	Y	Y	Y	POLR3E	NM_018119	+	22308740	22345343	Intron_1_5393_942	22309600	22310000	4.39428	4.64879	4.52154	6.14191	6.12928	6.1356	215.792
chr17:8024000-8024400	chr17	chr17_4_tRNAArg_TCT_I+	+	8024243	8024330	Y	Y	Y	HES7	NM_001165967,NM_032580	-	8027410	8023907	Exon_4_1433_1140	8024000	8024400	4.19455	4.25326	4.22391	3.98621	3.78478	3.8855	352.735
chr8:144536400-144536800	chr8	AluSq_SINE_Alu,AluY_SINE_Alu	NA	144536243	144536880	Y	Y	Y	ZC3H3	NM_015117	-	144623620	144519824	Intron_9_24596_11286	144536400	144536800	2.56359	2.97863	2.77111	3.34514	3.49445	3.41979	469.528
chr17:8024400-8024800	chr17	HES7	-	8023908	8027410	Y	Y	Y	HES7	NM_001165967,NM_032580	-	8027410	8023907	Exon_4_1433_740	8024400	8024800	2.52893	2.71621	2.62257	3.21809	2.9386	3.07835	352.735
chr8:144536800-144537200	chr8	AluSq_SINE_Alu,AluY_SINE_Alu	NA	144536243	144536880	Y	Y	Y	ZC3H3	NM_015117	-	144623620	144519824	Intron_9_24596_10886	144536800	144537200	2.21004	2.54862	2.37933	3.81006	3.8501	3.83008	469.528
chr10:23286000-23286400	chr10	5S	+	23286209	23286280	Y	Y	Y	ARMC3	NM_173081	+	23216953	23326514	Intron_10_16447_15571	23286000	23286400	1.63912	1.60842	1.62377	3.3346	3.21632	3.27546	232.371
chr1:93981600-93982000	chr1	chr1_127_tRNACys_GCA-	-	93981834	93981906	Y	Y	Y	FNBP1L	NM_001164473,NM_017737,NM_001024948	+	93913687	94020218	Intron_2_22498_16660	93981600	93982000	1.39855	1.39855	1.39855	3.85521	3.76671	3.81096	567.716
chr2:29388400-29388800	chr2	CLIP4	+	29320560	29412509	Y	Y	Y	CLIP4	NM_024692	+	29338307	29406679	Intron_13_3521_1780	29388400	29388800	0.571157	0.703607	0.637382	3.46815	3.91329	3.69072	93.711
chr19:4723600-4724000	chr19	DPP9	-	4675238	4723875	Y	N	Y	DPP9	NM_139159	-	4723855	4675243	Exon_1_170_55	4723600	4724000	3.64386	3.8857	3.76478	4.92761	5.07136	4.99949	114.909
chr17:8022000-8022400	chr17	ALOXE3	-	7999218	8022234	Y	N	Y	ALOXE3	NM_001165960	-	8022234	7999217	Exon_1_221_34	8022000	8022400	3.07696	3.1048	3.09088	5.3734	5.36087	5.36713	352.735
chr10:50595227-50595647	chr10	AluSx_SINE_Alu_50595434	NA	50595434	50595544	Y	N	Y	DRGX	NM_001080520	-	50599907	50574160	Intron_3_3274_2741	50595227	50595647	2.79055	3.02895	2.90975	1.41504	0.862496	1.13877	23.587
chr16:70811916-70812324	chr16	chr16_25_tRNAGly_GCC-	-	70812114	70812184	Y	N	Y	VAC14	NM_018052	-	70835061	70721341	Intron_9_8617_2572	70811916	70812324	2.57116	2.75336	2.66226	2.39689	2.47681	2.43685	61.826
chr17:17863309-17863932	chr17	TOM1L2_Intronic	NA	17863453	17863740	Y	N	Y	TOM1L2	NM_001082968,NM_001033551	-	17875784	17746821	Intron_1_64730_11955	17863309	17863932	2.53743	2.65025	2.59384	2.9542	3.31288	3.13354	434.785
chr14:21152400-21152800	chr14	RNASE4	+	21152372	21168761	Y	N	Y	RNASE4	NM_002937	+	21152371	21168758	Exon_1_546_229	21152400	21152800	2.30743	2.38543	2.34643	2.56726	2.95079	2.75902	354.339
chr4:54345200-54345600	chr4	LNX1_Intronic(Alu_FLAM_C)	NA	54345254	54345404	Y	N	Y	LNX1	NM_001126328	-	54457724	54326436	Intron_7_2977_2486	54345200	54345600	2.15403	2.1901	2.17207	3.02975	2.8413	2.93552	317.47
chr15:66161600-66162000	chr15	RAB11A	+	66161796	66184329	Y	N	Y	RAB11A	NM_001206836,NM_004663	+	66161796	66184329	Exon_1_167_4	66161600	66162000	2.1343	1.56131	1.84781	1.47961	3.0076	2.2436	53.673
chr13:33230410-33231186	chr13	PDS5B_Intronic_AluSx	NA	33230740	33231112	Y	N	Y	PDS5B	NM_015032	+	33160563	33352158	Intron_3_6231_4654	33230410	33231186	1.66816	1.93946	1.80381	1.1375	1.1592	1.14835	97.816
chr16:70823213-70823704	chr16	chr16_19_tRNAGly_GCC+	+	70823410	70823480	Y	N	Y	VAC14	NM_018052	-	70835061	70721341	Intron_1_14431_11241	70823213	70823704	1.72833	1.85277	1.79055	2.96047	2.92497	2.94272	157.202
chr9:112467765-112468232	chr9	MIR_SINE_MIR	NA	112467974	112468178	Y	N	Y	PALM2	NM_001037293	+	112403067	112713756	Intron_1_139621_64852	112467765	112468232	1.72792	1.84549	1.78671	2.1592	2.03562	2.09741	331.761
chr14:20811600-20812000	chr14	MER46C_DNA_TcMar-Tigger	NA	20811953	20812048	Y	N	Y	PARP2	NM_005484,NM_001042618	+	20811772	20826063	Exon_1_74_28	20811600	20812000	1.9226	1.64816	1.78538	2.98606	3.14923	3.06764	145.305
chr10:64010400-64010800	chr10	AluJb_SINE_Alu	NA	64010383	64010689	Y	N	Y	RTKN2	NM_145307	-	64028466	63952952	Intron_2_16567_11783	64010400	64010800	1.60699	1.93183	1.76941	2.95561	2.9098	2.9327	165.812
chr2:112763286-112763926	chr2	AluSz_SINE_Alu	NA	112763455	112763758	Y	N	Y	MERTK	NM_006343	+	112656190	112786945	Intron_13_4398_2045	112763286	112763926	1.64211	1.85042	1.74627	0.611435	0.557995	0.584715	28.082
chr10:103806329-103806727	chr10	MIR_SINE_MIR_103806446	NA	103806446	103806520	Y	N	Y	C10orf76	NM_024541	-	103815932	103605355	Intron_1_15959_9313	103806329	103806727	1.59864	1.7287	1.66367	0.777608	0.936806	0.857207	26.358
chr11:10476267-10476834	chr11	AMPD3	+	10329860	10529126	Y	N	Y	AMPD3	NM_000480	+	10472223	10529126	Intron_1_10471_3960	10476267	10476834	1.53533	1.76184	1.64859	0.719892	0.270089	0.494991	37.736
chr1:202203526-202204041	chr1	MIR_SINE_MIR	NA	202203689	202203870	Y	N	Y	LGR6	NM_001017404	+	202183282	202288889	Intron_3_7914_6648	202203526	202204041	1.53675	1.75714	1.64695	1.14975	0.930737	1.04024	39.045
chr18:21655664-21656543	chr18	AluJb_SINE_Alu	NA	21655357	21655678	Y	N	Y	TTC39C	NM_153211	+	21572736	21715574	Intron_4_11313_6868	21655664	21656543	1.39514	1.68054	1.53784	1.58496	2.12199	1.85348	13.832
chr2:29388000-29388400	chr2	MIRb_SINE_MIR	NA	29387861	29388065	Y	N	Y	CLIP4	NM_024692	+	29338307	29406679	Intron_13_3521_1380	29388000	29388400	1.36257	1.47063	1.4166	3.8392	4.33539	4.0873	93.711
chr9:116247329-116247848	chr9	AluY_SINE_Alu	NA	116247374	116247668	Y	N	Y	RGS3	NM_017790	+	116226008	116304371	Intron_4_1392_1076	116247329	116247848	1.30895	1.44171	1.37533	0.321928	0.712718	0.517323	40.107
chr12:111665845-111666198	chr12	MIR_SINE_MIR	NA	111666010	111666089	Y	N	Y	CUX2	NM_015267	+	111471827	111788358	Intron_3_45823_10280	111665845	111666198	1.25964	1.47961	1.36963	1.12553	1.04307	1.0843	86.813
chr13:109548000-109548400	chr13	MIR_SINE_MIR	NA	109547944	109548166	Y	N	Y	MYO16	NM_001198950	+	109281570	109860355	Intron_14_9538_7375	109548000	109548400	1.25584	1.40964	1.33274	2.55459	2.33985	2.44722	258.257
chr1:17560359-17560916	chr1	MIRb_SINE_MIR	NA	17560561	17560700	Y	N	Y	PADI1	NM_013358	+	17531620	17572501	Intron_11_4343_1172	17560359	17560916	1.16046	1.35548	1.25797	2.30166	2.38109	2.34137	95.23
chr3:41726317-41726723	chr3	HERV35I-int_LTR_ERV1,HERV35I-int_LTR_ERV1,HERV35I-int_LTR_ERV1,LTR35A_LTR_ERV1	NA	41725445	41727401	Y	N	Y	ULK4	NM_017886	-	42003660	41288089	Intron_27_23253_20028	41726317	41726723	1.152	1.21254	1.18227	1.22239	1.3599	1.29114	124.669
chr1:93982000-93982400	chr1	AluSq4_SINE_Alu	NA	93982090	93982275	Y	N	Y	FNBP1L	NM_001164473,NM_017737,NM_001024948	+	93913687	94020218	Intron_2_22498_17060	93982000	93982400	0.436099	0.4975	0.466799	1.95174	1.99048	1.97111	567.716
chr6:111022000-111022400	chr6	AluSg4_SINE_Alu	NA	111022127	111022414	N	Y	Y	CDK19	NM_015076	-	111136412	110931180	Intron_2_75584_45128	111022000	111022400	0.954912	1.14756	1.05123	3.67328	3.95279	3.81303	107.023
chr1:161084800-161085200	chr1	AluSx1_SINE_Alu	NA	161084850	161085153	N	Y	Y	PFDN2	NM_012394	-	161087866	161070345	Intron_1_15576_2741	161084800	161085200	0.960472	1.09433	1.0274	4.50818	4.796	4.65209	530.174
chr6:143770800-143771200	chr6	5S	+	143770945	143771024	N	Y	Y	ADAT2	NM_182503	-	143771841	143743968	Intron_1_11868_699	143770800	143771200	0.464963	0.60514	0.535052	3.56817	3.558	3.56308	101.694
chr12:29582000-29582400	chr12	OVCH1	-	29565407	29650619	N	Y	Y	OVCH1	NM_183378	-	29650619	29580488	Intron_27_6102_4483	29582000	29582400	0.293731	0.367732	0.330731	3.19114	3.69302	3.44208	525.129
chr4:119890400-119890800	chr4	SYNPO2	+	119809996	119982402	N	Y	Y	SYNPO2	NM_001128934,NM_001128933,NM_133477	+	119809995	119982402	Intron_1_134288_80304	119890400	119890800	0.232173	0.270648	0.251411	4.03892	3.88264	3.96078	471.75
chr15:71544800-71545200	chr15	MIR_SINE_MIR	NA	71544972	71545203	N	Y	Y	THSD4	NM_024817	+	71433787	72075722	Intron_4_13516_9565	71544800	71545200	0.0614005	0.0207586	0.0410796	2.68614	3.05445	2.87029	59.02
chr21:37607600-37608000	chr21	AluSz6_SINE_Alu	NA	37607735	37608032	N	Y	Y	DOPEY2	NM_005128	+	37536838	37666572	Intron_15_4186_2427	37607600	37608000	0	0	0	3.45003	3.12732	3.28868	286.263
chr19:33662414-33663160	chr19	AluSx4_SINE_Alu	NA	33662676	33662969	N	N	Y	WDR88	NM_173479	+	33622997	33666703	Intron_9_8082_7616	33662414	33663160	1.14439	1.38143	1.26291	1.64386	1.94486	1.79436	92.732
chr6:155424400-155424993	chr6	AluSx_SINE_Alu	NA	155424575	155424879	N	N	Y	TIAM2	NM_012454	+	155411422	155578857	Intron_1_37110_13183	155424400	155424993	1.06319	1.37685	1.22002	0.838249	0.736966	0.787607	27.905
chr12:113552179-113552606	chr12	AluJb_SINE_Alu	NA	113551996	113552308	N	N	Y	RASAL1	NM_004658,NM_001193520	-	113574044	113536623	Intron_13_2521_212	113552179	113552606	1.11704	1.11704	1.11704	2.05889	1.63743	1.84816	253.536
chr4:40507023-40507724	chr4	AluJo_SINE_Alu,AluSz_SINE_Alu	NA	40507065	40507523	N	N	Y	RBM47	NM_001098634	-	40631883	40425271	Intron_2_77722_39065	40507023	40507724	0.884523	1.20645	1.04549	1.98793	2.48543	2.23668	46.345
chr1:32599200-32599600	chr1	AluJo_SINE_Alu	NA	32598999	32599306	N	N	Y	KPNA6	NM_012316	+	32573643	32642168	Intron_1_46453_25665	32599200	32599600	0.893085	1.19265	1.04286	2.1375	2.55459	2.34605	137.961
chr4:146449812-146450186	chr4	MIR_SINE_MIR	NA	146449959	146450182	N	N	Y	SMAD1	NM_001003688	+	146403956	146480325	Intron_2_24790_13834	146449812	146450186	0.954196	1.02237	0.988282	0.611435	0.874469	0.742952	40.045
chr17:19764107-19764487	chr17	chr17_13_tRNAGly_CCC+	+	19764175	19764245	N	N	Y	ULK2	NM_014683,NM_001142610	-	19771239	19674142	Intron_3_15028_3818	19764107	19764487	0.838249	1.0217	0.929972	0.978626	1.02106	0.999844	115.062
chr15:68644374-68645030	chr15	AluSx_SINE_Alu	NA	68644138	68644460	N	N	Y	ITGA11	NM_001004439	-	68724492	68594041	Intron_7_5748_4786	68644374	68645030	0.864648	0.978305	0.921477	1.34645	1.80145	1.57395	28.632
chr4:91238286-91238720	chr4	AluSq_SINE_Alu	NA	91238481	91238806	N	N	Y	FAM190A	NM_207491	+	91156181	91703154	Intron_3_86988_4305	91238286	91238720	0.710493	0.886343	0.798418	0.862496	1.18442	1.02346	46.229
chr2:28819637-28820395	chr2	AluY_SINE_Alu	NA	28819848	28820150	N	N	Y	PLB1	NM_153021,NM_001170585	+	28718937	28866653	Intron_32_4250_3395	28819637	28820395	0.656046	0.909802	0.782924	1.08246	1.25239	1.16742	23.093
chr1:36850000-36850400	chr1	MIR_SINE_MIR	NA	36850011	36850251	N	N	Y	STK40	NM_032017	-	36851485	36805224	Intron_1_17638_1123	36850000	36850400	0.61753	0.810175	0.713853	2.35122	2.32193	2.33658	167.277
chr6:32046135-32046600	chr6	5S	-	32046312	32046404	N	N	Y	TNXB	NM_019105	-	32077151	32008931	Intron_11_5080_442	32046135	32046600	0.628031	0.788496	0.708264	1.96578	2.27612	2.12095	42.258
chr17:4046412-4047063	chr17	AluSq_SINE_Alu	NA	4046538	4046838	N	N	Y	CYB5D2	NM_144611,NR_023347,NR_023346	+	4046461	4060991	Exon_1_596_276	4046412	4047063	0.560715	0.722466	0.64159	0.30117	0.421464	0.361317	14.483
chr1:78560280-78560747	chr1	5S	-	78560489	78560589	N	N	Y	GIPC2	NM_017655	+	78511588	78603112	Intron_2_14091_13969	78560280	78560747	0.577309	0.666576	0.621943	1.61471	1.75489	1.6848	402.129
chr14:77869994-77870527	chr14	5S	-	77870247	77870336	N	N	Y	C14orf148	NM_001113475	-	77889399	77860364	Intron_5_11107_1995	77869994	77870527	0.546282	0.695145	0.620714	2.26679	2.06609	2.16644	588.295
chr1:93953717-93954189	chr1	5S	-	93953887	93954009	N	N	Y	FNBP1L	NM_001164473,NM_017737,NM_001024948	+	93913687	94020218	Intron_1_51162_40091	93953717	93954189	0.571157	0.652077	0.611617	1.73697	2.05889	1.89793	296.691
chr1:24842400-24842800	chr1	AluSg_SINE_Alu,FLAM_C_SINE_Alu	NA	24842352	24842800	N	N	Y	RCAN3	NM_013441	+	24829386	24862427	Intron_2_16650_1543	24842400	24842800	0.518873	0.688798	0.603836	2.88634	2.8011	2.84372	197.036
chr11:111859889-111860408	chr11	AluSx3_SINE_Alu	NA	111860066	111860365	N	N	Y	DIXDC1	NM_033425	+	111848032	111893307	Intron_6_3359_369	111859889	111860408	0.526069	0.678072	0.60207	0.765535	0.793549	0.779542	101.816
chr8:28387777-28388252	chr8	5S	+	28387927	28388016	N	N	Y	FZD3	NM_017412,NM_145866	+	28351721	28431785	Intron_4_23438_2333	28387777	28388252	0.554589	0.554589	0.554589	1.4344	1.32971	1.38205	33.858
chr1:24842000-24842400	chr1	AluSg_SINE_Alu,FLAM_C_SINE_Alu	NA	24842352	24842800	N	N	Y	RCAN3	NM_013441	+	24829386	24862427	Intron_2_16650_1143	24842000	24842400	0.535332	0.563901	0.549616	2.36565	2.44252	2.40408	197.036
chr12:29581600-29582000	chr12	tRNA-Ala-GCY_	+	29581902	29581971	N	N	Y	OVCH1	NM_183378	-	29650619	29580488	Intron_27_6102_4883	29581600	29582000	0.501194	0.592342	0.546768	4.20457	4.6987	4.45164	525.129
chr19:47582665-47583422	chr19	AluSx3_SINE_Alu	NA	47582873	47583166	N	N	Y	ZC3H4	NM_015168	-	47617009	47567446	Intron_11_8799_1726	47582665	47583422	0.495957	0.572579	0.534268	2.46632	2.69459	2.58045	73.145
chr22:35777025-35777615	chr22	MIRb_SINE_MIR	NA	35777296	35777349	N	N	Y	HMOX1	NM_002133	+	35777059	35790207	Intron_1_1909_131	35777025	35777615	0.5025	0.557995	0.530248	-0.370368	0.0534393	-0.158465	15.973
chr4:88284800-88285200	chr4	MER41-int_LTR_ERV1,MER41-int_LTR_ERV1,MER41-int_LTR_ERV1	NA	88283704	88286042	N	N	Y	HSD17B11	NM_016245	-	88312455	88257690	Intron_4_15292_8860	88284800	88285200	0.537657	0.505235	0.521446	2.51937	2.45066	2.48502	300.984
chr1:46648542-46649062	chr1	AluJb_SINE_Alu	NA	46648491	46648781	N	N	Y	TSPAN1	NM_005727	+	46640748	46651634	Intron_3_3026_1966	46648542	46649062	0.50696	0.50696	0.50696	1.03653	1.64534	1.34093	48.138
chr8:100031226-100031931	chr8	AluSq_SINE_Alu	NA	100031432	100031727	N	N	Y	VPS13B	NM_181661,NM_015243,NM_152564,NM_017890	+	100025493	100889808	Intron_2_24487_5415	100031226	100031931	0.501194	0.469485	0.48534	2.71716	3.13551	2.92634	436.39
chr8:94767248-94767890	chr8	AluSx_SINE_Alu	NA	94767432	94767547	N	N	Y	TMEM67	NM_153704,NM_001142301,NR_024522	+	94767071	94831460	Intron_1_640_204	94767248	94767890	0.455679	0.514573	0.485126	1.09311	1.24286	1.16798	31.128
chr19:571766-572373	chr19	AluJo_SINE_Alu	NA	572109	572238	N	N	Y	BSG	NM_198591	+	571324	583493	Intron_1_8799_490	571766	572373	0.380272	0.577309	0.478791	0.504473	0.966053	0.735263	9.919
chr10:6198978-6199691	chr10	AluSg_SINE_Alu,AluSx1_SINE_Alu	NA	6198470	6199081	N	N	Y	PFKFB3	NM_001145443	+	6186842	6277507	Intron_1_68609_12358	6198978	6199691	0.426265	0.523562	0.474913	1.4634	2.06413	1.76377	70.48
chr1:184026400-184026800	chr1	MIRc_SINE_MIR	NA	184026592	184026777	N	N	Y	TSEN15	NM_001127394,NM_052965,NR_023349	+	184020810	184043344	Intron_3_15752_2603	184026400	184026800	0.438121	0.505235	0.471678	1.96578	2.26679	2.11629	387.329
chr9:127574212-127574928	chr9	AluSq2_SINE_Alu	NA	127574441	127574739	N	N	Y	OLFML2A	NM_182487	+	127539436	127577159	Exon_8_5073_2484	127574212	127574928	0.314109	0.623437	0.468773	0.678072	0.830075	0.754073	11.252
chr6:111022400-111022800	chr6	AluSg4_SINE_Alu	NA	111022127	111022414	N	N	Y	CDK19	NM_015076	-	111136412	110931180	Intron_2_75584_44728	111022400	111022800	0.415037	0.514573	0.464805	2.58496	2.56937	2.57716	107.023
chr2:38912709-38913329	chr2	AluSz_SINE_Alu	NA	38912850	38913154	N	N	Y	GALM	NM_138801	+	38893051	38961909	Intron_3_8326_4391	38912709	38913329	0.381871	0.540568	0.46122	0.570316	1.04307	0.806692	25.713
chr2:170676340-170676954	chr2	AluSp_SINE_Alu	NA	170676480	170676765	N	N	Y	METTL5	NM_014168	-	170681353	170668267	Intron_3_1448_954	170676340	170676954	0.426265	0.491853	0.459059	1.365	1.365	1.365	80.997
chr19:14049513-14049987	chr19	AluJb_SINE_Alu,AluSx1_SINE_Alu,AluJb_SINE_Alu,AluSx_SINE_Alu,AluJb_SINE_Alu	NA	14049957	14050873	N	N	Y	PODNL1	NM_001146255,NM_001146254	-	14064204	14041999	Intron_1_15111_14180	14049513	14049987	0.345135	0.545434	0.445285	0.770518	0.745427	0.757973	11.632
chr1:100437747-100438338	chr1	AluSq2_SINE_Alu	NA	100437443	100437756	N	N	Y	SLC35A3	NM_012243	+	100435539	100489006	Intron_1_23374_2324	100437747	100438338	0.353637	0.530515	0.442076	1.17932	0.956931	1.06813	67.577
chr6:37291966-37292518	chr6	MIRc_SINE_MIR	NA	37291915	37291976	N	N	Y	TBC1D22B	NM_017772	+	37225547	37300746	Intron_12_13837_7260	37291966	37292518	0.360176	0.518873	0.439524	1.41504	1.07039	1.24271	28.858
chr16:56453223-56453946	chr16	AluSx1_SINE_Alu	NA	56452932	56453234	N	N	Y	AMFR	NM_001144	-	56459444	56395363	Intron_1_10728_5400	56453223	56453946	0.36995	0.501194	0.435572	1.74147	1.72792	1.73469	142.081
chr10:88855338-88855911	chr10	FRAM_SINE_Alu	NA	88855541	88855687	N	N	Y	FAM35A	NM_019054	+	88854952	88951222	Intron_1_1685_619	88855338	88855911	0.405992	0.459432	0.432712	1.16993	1.50635	1.33814	6.499
chr12:122221026-122222013	chr12	AluSx_SINE_Alu,AluSp_SINE_Alu,AluSx_SINE_Alu	NA	122221236	122221809	N	N	Y	RHOF	NM_019034	-	122231594	122215659	Intron_2_11959_9538	122221026	122222013	0.373815	0.464963	0.419389	2.22542	2.17932	2.20237	100.231
chr15:66164686-66165132	chr15	AluSp_SINE_Alu	NA	66164772	66165071	N	N	Y	RAB11A	NM_001206836,NM_004663	+	66161796	66184329	Intron_1_7706_2946	66164686	66165132	0.415037	0.415037	0.415037	0.903785	0.976541	0.940163	27.96
chr10:76432511-76432886	chr10	MIR_SINE_MIR	NA	76432479	76432736	N	N	Y	ADK	NM_001123,NM_001202449	+	75936246	76469061	Intron_9_38051_2671	76432511	76432886	0.335184	0.469485	0.402335	1.02385	1.24286	1.13335	39.775
chr20:35806664-35807472	chr20	AluJr_SINE_Alu	NA	35806444	35806735	N	N	Y	C20orf132	NM_152503,NM_213631,NM_213632	-	35807974	35729628	Intron_1_5106_557	35806664	35807472	0.330149	0.455679	0.392914	2.64386	3.08746	2.86566	69.32
chr1:161085200-161085600	chr1	MER44D_DNA_TcMar-Tigger,L2c_LINE_L2	NA	161085153	161085724	N	N	Y	PFDN2	NM_012394	-	161087866	161070345	Intron_1_15576_2341	161085200	161085600	0.371969	0.40439	0.38818	3.58496	4.09245	3.8387	530.174
chr18:21750231-21750787	chr18	5S	-	21750466	21750587	N	N	Y	OSBPL1A	NM_080597	-	21977833	21742010	Intron_23_955_863	21750231	21750787	0.313158	0.447459	0.380308	2.25239	2.35548	2.30393	57.682
chr1:150406496-150406905	chr1	AluSz6_SINE_Alu	NA	150406548	150406824	N	N	Y	RPRD2	NM_015203	+	150336989	150449041	Intron_2_23197_16499	150406496	150406905	0.338802	0.40439	0.371596	0.452512	0.559427	0.50597	71.422
chr6:134362286-134362893	chr6	AluJo_SINE_Alu	NA	134362479	134362630	N	N	Y	SLC2A12	NM_145176	-	134373789	134308718	Intron_1_22656_10926	134362286	134362893	0.270089	0.467126	0.368608	2.16993	1.82018	1.99505	43.76
chr4:25915971-25916586	chr4	MIRb_SINE_MIR	NA	25916113	25916313	N	N	Y	C4orf52	NM_001145432	+	25915813	25931501	Intron_1_13890_234	25915971	25916586	0.263034	0.471621	0.367328	0.826668	1.05344	0.940054	15.441
chr9:140047205-140048294	chr9	AluSx_SINE_Alu,AluSz6_SINE_Alu,AluSx_SINE_Alu	NA	140048263	140049203	N	N	Y	GRIN1	NM_001185091,NM_000832,NM_021569,NM_007327,NM_001185090	+	140033608	140063214	Intron_5_7559_4188	140047205	140048294	0.250808	0.477579	0.364194	0.304855	0.693897	0.499376	9.81
chr21:35027600-35028000	chr21	AluSz_SINE_Alu	NA	35027728	35028031	N	N	Y	ITSN1	NM_001001132,NM_003024	+	35014783	35261609	Intron_1_76082_12781	35027600	35028000	0.326228	0.393342	0.359785	2.91222	3.49185	3.20204	347.693
chr2:58340000-58340400	chr2	AluSq_SINE_Alu	NA	58340163	58340465	N	N	Y	VRK2	NM_001130481	+	58273846	58387055	Intron_7_33377_23342	58340000	58340400	0.326228	0.393342	0.359785	2.02237	2.65105	2.33671	61.536
chr1:10437509-10438349	chr1	AluSg_SINE_Alu	NA	10437714	10438008	N	N	Y	KIF1B	NM_183416,NM_015074	+	10270763	10441661	Exon_47_5059_1327	10437509	10438349	0.276518	0.435215	0.355867	2.28652	2.71716	2.50184	110.515
chr17:46048911-46049505	chr17	AluSp_SINE_Alu	NA	46049054	46049378	N	N	Y	CDK5RAP3	NM_176096	+	46048428	46059147	Intron_2_2111_435	46048911	46049505	0.29956	0.403897	0.351729	0.263034	0.378512	0.320773	24.149
chr15:56189161-56189673	chr15	AluY_SINE_Alu	NA	56189182	56189470	N	N	Y	NEDD4	NM_006154	-	56285835	56119121	Intron_5_50637_27426	56189161	56189673	0.347923	0.347923	0.347923	1.44746	1.9098	1.67863	42.288
chr5:72378603-72379201	chr5	U2	-	72379013	72379044	N	N	Y	FCHO2	NM_001146032,NM_138782	+	72251807	72386349	Intron_24_4763_250	72378603	72379201	0.308122	0.380272	0.344197	1.7885	1.4634	1.62595	70.906
chr13:76291200-76291600	chr13	AluY_SINE_Alu	NA	76291217	76291517	N	N	Y	LMO7	NM_005358	+	76194569	76434006	Intron_3_13776_4012	76291200	76291600	0.326228	0.360176	0.343202	2.83072	3.27586	3.05329	244.157
chr4:89724926-89725730	chr4	AluSg7_SINE_Alu	NA	89725125	89725401	N	N	Y	FAM13A	NM_014883	-	89978323	89647105	Intron_8_14383_833	89724926	89725730	0.263034	0.403897	0.333466	1.29546	1.59946	1.44746	49.676
chr1:9779360-9779919	chr1	AluSx3_SINE_Alu	NA	9779436	9779732	N	N	Y	PIK3CD	NM_005026	+	9711789	9789172	Intron_9_1005_666	9779360	9779919	0.321928	0.321928	0.321928	0.444785	0.712718	0.578751	14.716
chr21:45059698-45060586	chr21	AluJb_SINE_Alu	NA	45059912	45060191	N	N	Y	HSF2BP	NM_007031	-	45079374	44949071	Intron_4_10867_4027	45059698	45060586	0.202493	0.424885	0.313689	1.45943	2.10852	1.78398	66.758
chr4:151092212-151092836	chr4	AluY_SINE_Alu	NA	151092350	151092642	N	N	Y	DCLK2	NM_001040260,NR_036614,NM_001040261	+	150999425	151178608	Intron_2_90325_68560	151092212	151092836	0.313158	0.313158	0.313158	0.455679	0.75336	0.60452	18.699
chr4:8394537-8395013	chr4	5S	+	8394741	8394853	N	N	Y	ACOX3	NM_003501,NM_001101667	-	8442452	8368008	Intron_10_2166_1571	8394537	8395013	0.32577	0.294743	0.310257	1.34645	1	1.17323	77.453
chr11:105500806-105501389	chr11	AluSg_SINE_Alu	NA	105501010	105501311	N	N	Y	GRIA4	NM_001112812	+	105481410	105784231	Intron_2_140545_17936	105500806	105501389	0.219313	0.393342	0.306328	0.584963	1.08246	0.833712	169.693
chr16:69096675-69097226	chr16	AluSx1_SINE_Alu	NA	69096371	69096675	N	N	Y	TMCO7	NM_024562	+	68877508	69119085	Intron_17_43063_22626	69096675	69097226	0.283793	0.31774	0.300767	0.792195	0.729911	0.761053	30.847
chr8:8651225-8651961	chr8	AluSx3_SINE_Alu	NA	8651415	8651716	N	N	Y	MFHAS1	NM_004225	-	8751131	8641998	Intron_2_11309_3281	8651225	8651961	0.263034	0.330149	0.296592	1.62803	1.0217	1.32486	53.717
chr11:66651170-66651464	chr11	AluJb_SINE_Alu,AluSp_SINE_Alu,AluJb_SINE_Alu	NA	66651279	66651891	N	N	Y	PC	NM_000920,NM_001040716	-	66725847	66615996	Intron_3_80270_68583	66651170	66651464	0.321928	0.25634	0.289134	0.321928	0.827819	0.574874	33.553
chr18:3621846-3622598	chr18	AluJr_SINE_Alu	NA	3621787	3621975	N	N	Y	DLGAP1	NM_004746,NM_001242761	-	4455266	3496029	Intron_7_146888_106912	3621846	3622598	0.249028	0.31774	0.283384	0.658963	1.32193	0.990446	7.323
chr11:48087134-48087545	chr11	MIRc_SINE_MIR	NA	48087138	48087191	N	N	Y	PTPRJ	NM_001098503,NM_002843	+	48002109	48192394	Intron_1_129049_84779	48087134	48087545	0.22556	0.335184	0.280372	1.09311	0.900464	0.996787	53.552
chr7:151348400-151348800	chr7	AluSz_SINE_Alu	NA	151348410	151348714	N	N	Y	PRKAG2	NM_016203	-	151574316	151253200	Intron_4_43281_23905	151348400	151348800	0.24257	0.309684	0.276127	1.67807	2.41761	2.04784	225.017
chr6:34354477-34354986	chr6	AluJb_SINE_Alu	NA	34354610	34354904	N	N	Y	NUDT3	NM_006703	-	34360457	34254972	Intron_1_50291_5309	34354477	34354986	0.203533	0.347923	0.275728	0.762961	1.06413	0.913546	11.336
chr6:74307875-74308575	chr6	AluSz_SINE_Alu	NA	74308071	74308368	N	N	Y	SLC17A5	NM_012434	-	74363737	74303101	Intron_10_5136_1848	74307875	74308575	0.321928	0.222392	0.27216	1.90182	2.00946	1.95564	63.218
chr9:6775200-6775600	chr9	AluSz_SINE_Alu	NA	6775012	6775314	N	N	Y	KDM4C	NM_001146695,NM_001146694,NM_015061	+	6757640	7175648	Intron_1_34768_17197	6775200	6775600	0.234465	0.304855	0.26966	2.05703	2.40336	2.23019	790.825
chr9:19118382-19119412	chr9	AluSx_SINE_Alu	NA	19118726	19118990	N	N	Y	PLIN2	NM_001122,NR_038064	-	19127604	19115758	Intron_5_1194_750	19118382	19119412	0.209453	0.321928	0.265691	2.29278	2.56884	2.43081	188.544
chr18:72551936-72552812	chr18	FLAM_A_SINE_Alu	NA	72552497	72552633	N	N	Y	ZNF407	NM_001146190,NM_001146189,NM_017757	+	72342918	72777628	Intron_3_95694_58916	72551936	72552812	0.207805	0.309684	0.258745	2.21917	2.70736	2.46326	74.602
chr16:69107161-69108265	chr16	AluSg_SINE_Alu	NA	69107578	69107879	N	N	Y	TMCO7	NM_024562	+	68877508	69119085	Intron_17_43063_33389	69107161	69108265	0.222392	0.289507	0.25595	1.40663	2.26024	1.83343	45.781
chr6:11766989-11767802	chr6	AluJb_SINE_Alu	NA	11767323	11767568	N	N	Y	C6orf105	NM_001143948,NM_032744	-	11779280	11713887	Intron_2_1873_1086	11766989	11767802	0.213404	0.283793	0.248598	1.18057	1.51937	1.34997	12.191
chr5:138347855-138348293	chr5	5S	+	138348018	138348109	N	N	Y	SIL1	NM_001037633,NM_022464	-	138534065	138282409	Intron_7_69286_8785	138347855	138348293	0.22556	0.263034	0.244297	1.45519	1.21573	1.33546	66.89
chr3:197437590-197438154	chr3	AluSg_SINE_Alu	NA	197437689	197437994	N	N	Y	KIAA0226	NM_001145642	-	197476568	197398313	Intron_2_12801_6975	197437590	197438154	0.241008	0.241008	0.241008	1.4517	1.68072	1.56621	69.2
chr8:29998248-29998777	chr8	AluJb_SINE_Alu	NA	29998360	29998656	N	N	Y	MBOAT4	NM_001100916	-	30002200	29989186	Intron_1_5726_3486	29998248	29998777	0.118644	0.36257	0.240607	0.801454	0.824913	0.813184	67.776
chr9:127337378-127338071	chr9	AluSx_SINE_Alu	NA	127337570	127337873	N	N	Y	NR6A1	NM_001489,NM_033334	-	127533576	127284702	Intron_2_178737_157862	127337378	127338071	0.169925	0.285402	0.227664	0.813587	1.04307	0.928328	43.837
chr19:17876000-17876400	chr19	AluJb_SINE_Alu	NA	17876200	17876507	N	N	Y	FCHO1	NM_001161359,NM_015122	+	17862285	17899377	Intron_6_2219_942	17876000	17876400	0.24257	0.207805	0.225188	2.49432	2.93981	2.71706	44.01
chr9:116148775-116149176	chr9	MIR_SINE_MIR	NA	116148905	116149073	N	N	Y	ALAD	NM_000031	-	116163618	116148591	Exon_12_2050_1666	116148775	116149176	0.187086	0.263034	0.22506	0.72792	1	0.86396	40.076
chr6:25458705-25459200	chr6	AluSc8_SINE_Alu	NA	25458545	25458736	N	N	Y	LRRC16A	NM_001173977,NM_017640	+	25279655	25620758	Intron_8_15161_8013	25458705	25459200	0.180572	0.263034	0.221803	2.18057	2.62449	2.40253	147.03
chr19:55700727-55701452	chr19	AluJr_SINE_Alu	NA	55701067	55701367	N	N	Y	PTPRH	NM_002842,NM_001161440	-	55720874	55692614	Intron_10_3332_1779	55700727	55701452	0.188072	0.250808	0.21944	1.19265	1.86102	1.52683	29.329
chr7:48039639-48040212	chr7	AluSx_SINE_Alu	NA	48039730	48040035	N	N	Y	SUN3	NM_152782,NM_001030019	-	48068716	48026745	Intron_6_9822_5640	48039639	48040212	0.192645	0.232173	0.212409	0.878694	1.23563	1.05716	69.365
chr12:13198856-13199281	chr12	5S	+	13199085	13199175	N	N	Y	KIAA1467	NM_020853	+	13197314	13236383	Intron_1_11110_1694	13198856	13199281	0.209453	0.209453	0.209453	2.404	2.21988	2.31194	40.48
chr7:80438000-80438400	chr7	AluSp_SINE_Alu	NA	80438107	80438391	N	N	Y	SEMA3C	NM_006379	-	80548667	80371853	Intron_6_4852_1726	80438000	80438400	0.125531	0.277534	0.201532	1.88194	2.47063	2.17629	272.452
chr12:121648182-121648882	chr12	AluJr_SINE_Alu	NA	121648300	121648597	N	N	Y	P2RX4	NM_002560	+	121647663	121671909	Intron_1_6835_431	121648182	121648882	0.216811	0.182864	0.199838	1.0973	1.6612	1.37925	38.263
chr11:31706000-31706400	chr11	AluSz_SINE_Alu	NA	31705776	31706054	N	N	Y	ELP4	NM_019040	+	31531296	31805329	Intron_9_133171_34431	31706000	31706400	0.198546	0.198546	0.198546	1.82103	2.58496	2.203	441.515
chr17:74480800-74481200	chr17	AluSx_SINE_Alu,AluSp_SINE_Alu,AluSx_SINE_Alu	NA	74481073	74481691	N	N	Y	RHBDF2	NM_024599	-	74497509	74466974	Intron_2_6166_2793	74480800	74481200	0.139403	0.249028	0.194215	3.01792	3.08746	3.05269	210.537
chr19:2168400-2168800	chr19	AluSx3_SINE_Alu	NA	2168617	2168912	N	N	Y	DOT1L	NM_032482	+	2164147	2232577	Intron_1_16447_4336	2168400	2168800	0.100929	0.283793	0.192361	1.69773	2.23491	1.96632	30.469
chr2:10115644-10116267	chr2	AluSq2_SINE_Alu	NA	10115723	10116043	N	N	Y	GRHL1	NM_198182	+	10091791	10142412	Intron_8_20741_10445	10115644	10116267	0.187086	0.187086	0.187086	0.549339	0.596644	0.572991	16.599
chr1:38042314-38042883	chr1	AluSx_SINE_Alu	NA	38042430	38042738	N	N	Y	GNL2	NM_013285	-	38061586	38032412	Intron_8_5666_5225	38042314	38042883	0.165059	0.203533	0.184296	0.793549	0.485427	0.639488	74.749
chr4:17810175-17811010	chr4	AluSx_SINE_Alu	NA	17810370	17810669	N	N	Y	DCAF16	NM_017741	-	17812381	17802277	Intron_1_5221_1477	17810175	17811010	0.143364	0.219313	0.181339	1.55254	1.66297	1.60775	27.907
chr15:42143850-42144375	chr15	5S	-	42144138	42144227	N	N	Y	SPTBN5	NM_016642	-	42186275	42140343	Intron_62_331_267	42143850	42144375	0.163499	0.197446	0.180472	2.03148	2.19794	2.11471	51.606
chr3:42785742-42786554	chr3	AluY_SINE_Alu	NA	42786015	42786324	N	N	Y	CCDC13	NM_144719	-	42814745	42749873	Intron_7_2865_1266	42785742	42786554	0.160465	0.197939	0.179202	1.41504	1.94429	1.67966	44.252
chr15:59597045-59597893	chr15	AluSx3_SINE_Alu	NA	59597385	59597693	N	N	Y	MYO1E	NM_004998	-	59665071	59428562	Intron_1_100048_67227	59597045	59597893	0.160465	0.197939	0.179202	1.27563	1.57225	1.42394	33.31
chr15:42972332-42972978	chr15	AluSz_SINE_Alu	NA	42972515	42972811	N	N	Y	STARD9	NM_020759	+	42867856	43013196	Intron_20_5446_4482	42972332	42972978	0.160465	0.197939	0.179202	1.43296	1	1.21648	26.942
chr14:88457342-88458023	chr14	AluSc8_SINE_Alu	NA	88457543	88457845	N	N	Y	GALC	NM_001201402	-	88460009	88399357	Intron_1_4859_2044	88457342	88458023	0.121991	0.234465	0.178228	1.11189	1.21573	1.16381	307.314
chr7:29905316-29905872	chr7	AluSx_SINE_Alu	NA	29905492	29905783	N	N	Y	WIPF3	NM_001080529	+	29846169	29956682	Intron_2_41015_31164	29905316	29905872	0.175087	0.175087	0.175087	0.570316	0.628031	0.599173	40.618
chr13:110874652-110875231	chr13	AluY_SINE_Alu	NA	110874838	110875148	N	N	Y	COL4A1	NM_001845	-	110959496	110801309	Intron_2_28659_20080	110874652	110875231	0.140863	0.206451	0.173657	0.632268	0.906891	0.769579	26.758
chr19:48931917-48932446	chr19	AluSq_SINE_Alu,AluSq_SINE_Alu	NA	48931298	48931919	N	N	Y	GRIN2D	NM_000836	+	48898131	48948188	Intron_10_19823_6979	48931917	48932446	0.169925	0.169925	0.169925	2.32193	2.03342	2.17768	211.226
chr14:69044660-69045345	chr14	AluSq2_SINE_Alu	NA	69044860	69045156	N	N	Y	RAD51L1	NM_133510,NM_002877,NM_133509	+	68286495	69062738	Intron_10_126234_110035	69044660	69045345	0.187627	0.152003	0.169815	0.514573	1.19265	0.853609	76.792
chr11:111748811-111749244	chr11	AluY_SINE_Alu	NA	111748629	111748945	N	N	Y	FDXACB1	NM_138378,NR_038364	-	111750181	111744779	Intron_1_1949_657	111748811	111749244	0.129283	0.209453	0.169368	1.558	1.53051	1.54426	79.096
chr21:37582467-37583346	chr21	AluSx_SINE_Alu,AluSx1_SINE_Alu,AluSx_SINE_Alu	NA	37582523	37583131	N	N	Y	DOPEY2	NM_005128	+	37536838	37666572	Intron_5_2648_1704	37582467	37583346	0.147557	0.187086	0.167321	1.12102	1.82782	1.47442	47.194
chr10:12236683-12237400	chr10	AluSx_SINE_Alu	NA	12236878	12237173	N	N	Y	NUDT5	NM_014142	-	12238143	12209572	Intron_1_9437_727	12236683	12237400	0.147557	0.187086	0.167321	1.30581	1.57154	1.43868	22.06
chr17:33581555-33582146	chr17	AluSx_SINE_Alu	NA	33581753	33582042	N	N	Y	SLFN5	NM_144975	+	33570085	33594761	Intron_1_15507_11688	33581555	33582146	0.165059	0.165059	0.165059	0.645335	0.823122	0.734229	41.237
chr9:126655377-126655742	chr9	chr9_5_tRNAGln_CTG-	-	126655522	126655594	N	N	Y	DENND1A	NM_020946,NM_024820	-	126692417	126141932	Intron_1_50867_36608	126655377	126655742	0.125531	0.203533	0.164532	1.12928	1.35755	1.24342	77.797
chr9:139695670-139696379	chr9	AluSz_SINE_Alu	NA	139695877	139696176	N	N	Y	KIAA1984	NM_001039374	+	139690789	139702193	Intron_5_2170_1079	139695670	139696379	0.181838	0.143364	0.162601	2.32193	2.51987	2.4209	42.435
chr14:50154071-50154826	chr14	AluSc_SINE_Alu	NA	50154430	50154715	N	N	Y	POLE2	NM_001197330,NM_002692,NM_001197331	-	50155098	50110269	Intron_1_4442_405	50154071	50154826	0.143364	0.181838	0.162601	1.35199	1.7633	1.55764	92.716
chr3:93781222-93781807	chr3	AluJr_SINE_Alu	NA	93781480	93781626	N	N	Y	DHFRL1	NM_001195643	-	93782067	93776765	Intron_1_1262_198	93781222	93781807	0.197939	0.121991	0.159965	0.339486	1.23078	0.785133	13.416
chr17:59962674-59963579	chr17	AluSq_SINE_Alu,AluY_SINE_Alu	NA	59962768	59963377	N	N	Y	INTS2	NM_020748,NR_026641	-	60005377	59942727	Intron_15_4780_4020	59962674	59963579	0.121991	0.197939	0.159965	1.11548	1.23947	1.17747	156.612
chr9:126147213-126147821	chr9	AluSz_SINE_Alu	NA	126146944	126147255	N	N	Y	DENND1A	NM_020946,NM_024820	-	126692417	126141932	Intron_1_111449_42680	126147213	126147821	0.139403	0.176878	0.15814	0.961526	0.90182	0.931673	14.466
chr13:50010901-50011373	chr13	AluJo_SINE_Alu	NA	50011079	50011206	N	N	Y	CAB39L	NM_001079670	-	50018221	49882785	Intron_1_9762_6984	50010901	50011373	0.156726	0.156726	0.156726	1.25526	1.47207	1.36366	274.718
chr3:100215866-100216319	chr3	MIR_SINE_MIR	NA	100216003	100216204	N	N	Y	TMEM45A	NM_018004	+	100211462	100296285	Intron_1_62280_4320	100215866	100216319	0.113657	0.198546	0.156101	1.18982	1.67243	1.43112	94.255
chr8:48510668-48511004	chr8	MIR_SINE_MIR	NA	48510764	48511011	N	N	Y	KIAA0146	NM_001080394	+	48173488	48648563	Intron_9_2939_2268	48510668	48511004	0.133267	0.175087	0.154177	0.584963	0.770518	0.67774	60.879
chr14:63971691-63972285	chr14	AluSz_SINE_Alu	NA	63971770	63972017	N	N	Y	PPP2R5E	NM_006246	-	64010079	63841354	Intron_2_85643_34258	63971691	63972285	0.152003	0.152003	0.152003	0.106915	0.521953	0.314434	53.91
chr14:74142066-74142850	chr14	AluJr_SINE_Alu	NA	74141960	74142314	N	N	Y	DNAL1	NM_031427,NM_001201366	+	74111577	74170431	Intron_6_15661_4158	74142066	74142850	0.129283	0.169925	0.149604	1.79442	2	1.89721	507.854
chr7:152033910-152034589	chr7	AluJb_SINE_Alu	NA	152034093	152034378	N	N	Y	MLL3	NM_170606	-	152133090	151832009	Intron_2_27847_21422	152033910	152034589	0.169925	0.129283	0.149604	0.728698	0.728698	0.728698	22.597
chr7:103047057-103047551	chr7	AluSz6_SINE_Alu	NA	103047112	103047395	N	N	Y	SLC26A5	NM_206885,NM_206883,NM_206884,NM_198999,NM_001167962	-	103086624	102993176	Intron_8_9836_993	103047057	103047551	0.169925	0.129283	0.149604	0.415037	0.955606	0.685322	46.402
chrX:100601956-100602744	chrX	AluSz6_SINE_Alu	NA	100602249	100602542	N	N	Y	TIMM8A	NM_004085	-	100603957	100600643	Intron_1_1872_1170	100601956	100602744	0.129283	0.169925	0.149604	1.76553	2.06054	1.91304	51.486
chrX:109584736-109585328	chrX	AluJb_SINE_Alu	NA	109585010	109585315	N	N	Y	AMMECR1	NM_001171689	-	109683461	109437413	Intron_2_108808_84853	109584736	109585328	0.106915	0.187086	0.147	0.569366	0.928447	0.748906	27.25
chr19:16259752-16260400	chr19	AluSz_SINE_Alu	NA	16260011	16260312	N	N	Y	HSH2D	NM_032855	+	16244837	16269377	Intron_4_3676_391	16259752	16260400	0.125531	0.165059	0.145295	0.415037	0.668794	0.541916	13.964
chr16:29832941-29833556	chr16	AluJr_SINE_Alu	NA	29833264	29833381	N	N	Y	MVP	NM_005115,NM_017458	+	29831714	29859360	Intron_1_9963_1417	29832941	29833556	0.165059	0.125531	0.145295	0.777608	1.19265	0.985126	19.032
chr10:72018200-72019270	chr10	AluSz6_SINE_Alu	NA	72018791	72019076	N	N	Y	NPFFR1	NM_022146	-	72043450	72014712	Intron_3_4812_1660	72018200	72019270	0.165059	0.125531	0.145295	2.58496	2.1964	2.39068	27.406
chr3:197676141-197676815	chr3	FLAM_C_SINE_Alu	NA	197676371	197676512	N	N	Y	IQCG	NM_001134435	-	197676796	197615945	Intron_1_4152_231	197676141	197676815	0.181838	0.103836	0.142837	1.1481	1.58496	1.36653	24.308
chr1:28201266-28201964	chr1	AluJb_SINE_Alu,AluJr4_SINE_Alu,AluJb_SINE_Alu,AluJr_SINE_Alu	NA	28200544	28201409	N	N	Y	C1orf38	NM_004848,NM_001105556,NM_001039477	+	28199054	28213193	Intron_1_3922_2439	28201266	28201964	0.0721498	0.206451	0.1393	0.977974	1.20353	1.09075	32.14
chr18:13709991-13710670	chr18	AluSx_SINE_Alu	NA	13710179	13710482	N	N	Y	C18orf19	NM_152352,NM_001098801	-	13726591	13663345	Intron_1_38446_15997	13709991	13710670	0.176878	0.100929	0.138903	1.32193	1.23266	1.27729	11.246
chr2:219671148-219671705	chr2	AluSx3_SINE_Alu	NA	219671674	219671981	N	N	Y	CYP27A1	NM_000784	+	219646471	219680016	Intron_1_27139_24266	219671148	219671705	0.133267	0.133267	0.133267	1.57258	1.85415	1.71336	76.283
chr4:56227525-56228187	chr4	AluSz_SINE_Alu,AluSz_SINE_Alu	NA	56227366	56227978	N	N	Y	SRD5A3	NM_024592	+	56212387	56239266	Intron_2_4585_2201	56227525	56228187	0.133267	0.133267	0.133267	1.04439	1.55459	1.29949	36.243
chr8:10543916-10544454	chr8	5S	+	10544078	10544191	N	N	Y	C8orf74	NM_001040032	+	10530146	10558103	Intron_2_22760_11837	10543916	10544454	0.0901978	0.175087	0.132642	0.78136	0.954196	0.867778	60.879
chr5:150452376-150453078	chr5	AluSx1_SINE_Alu	NA	150452500	150452804	N	N	Y	TNIP1	NM_006058	-	150460997	150409505	Intron_1_15752_7713	150452376	150453078	0.0901978	0.175087	0.132642	0.540568	0.710493	0.625531	15.793
chr17:59401934-59402454	chr17	FLAM_C_SINE_Alu	NA	59402078	59402198	N	N	Y	BCAS3	NM_017679,NM_001099432	+	58755171	59470199	Intron_23_283762_240269	59401934	59402454	0.152003	0.110183	0.131093	0.956931	1.35548	1.15621	113.688
chr1:160209035-160209351	chr1	MIR_SINE_MIR	NA	160209005	160209232	N	N	Y	DCAF8	NM_015726	-	160232350	160185504	Intron_4_949_293	160209035	160209351	0.110183	0.152003	0.131093	0.793549	0.847997	0.820773	60.066
chr17:74205765-74206320	chr17	AluSc_SINE_Alu	NA	74205839	74206137	N	N	Y	RNF157	NM_052916	-	74236390	74138533	Intron_2_38573_2402	74205765	74206320	0.110183	0.152003	0.131093	0.878694	1.11189	0.995293	121.81
chr12:29715395-29715797	chr12	MIRc_SINE_MIR	NA	29715533	29715756	N	N	Y	TMTC1	NM_175861	-	29937692	29653745	Intron_9_15104_9441	29715395	29715797	0.110183	0.152003	0.131093	0.83289	1.33985	1.08637	49.81
chr11:47560809-47561389	chr11	AluSx_SINE_Alu	NA	47560922	47561102	N	N	Y	CELF1	NM_006560	-	47574792	47487488	Intron_1_63967_13444	47560809	47561389	0.129283	0.129283	0.129283	0.899071	0.767827	0.833449	26.063
chr12:50285023-50285542	chr12	MIR_SINE_MIR	NA	50285193	50285408	N	N	Y	FAIM2	NM_012306	-	50297760	50260678	Intron_5_5916_5531	50285023	50285542	0.129283	0.129283	0.129283	1.20511	1.078	1.14156	31.888
chr20:30351926-30352430	chr20	AluJb_SINE_Alu	NA	30351985	30352270	N	N	Y	TPX2	NM_012112	+	30326903	30389603	Intron_4_6376_4196	30351926	30352430	0.129283	0.129283	0.129283	0.978626	0.889817	0.934222	81.504
chr3:23496793-23497250	chr3	AluJr_SINE_Alu	NA	23496926	23497202	N	N	Y	UBE2E2	NM_152653	+	23244783	23632296	Intron_3_282295_238218	23496793	23497250	0.169925	0.0874628	0.128694	1.09433	0.856636	0.975482	28.052
chr2:178261421-178262332	chr2	AluSg4_SINE_Alu	NA	178261656	178261964	N	N	Y	AGPS	NM_003659	+	178257470	178408564	Intron_1_27219_4099	178261421	178262332	0.106915	0.147557	0.127236	1.11864	1.7287	1.42367	61.998
chr1:78223665-78224337	chr1	AluY_SINE_Alu	NA	78223860	78224158	N	N	Y	USP33	NM_201624,NM_015017,NM_201626	-	78225537	78161673	Intron_1_14043_1326	78223665	78224337	0.0443941	0.209453	0.126924	1.36923	1.65025	1.50974	74.513
chr1:9033453-9034390	chr1	AluJb_SINE_Alu	NA	9033905	9034183	N	N	Y	CA6	NM_001215	+	9005921	9035148	Intron_7_3640_2881	9033453	9034390	0.0848889	0.165059	0.124974	1.09954	1.67807	1.3888	85.642
chr1:78527110-78527782	chr1	AluSx3_SINE_Alu,AluSx_SINE_Alu	NA	78527172	78527600	N	N	Y	GIPC2	NM_017655	+	78511588	78603112	Intron_1_34340_15428	78527110	78527782	0.0848889	0.165059	0.124974	0.505235	0.68966	0.597448	62.893
chr3:17289179-17289958	chr3	AluSx1_SINE_Alu	NA	17289480	17289783	N	N	Y	TBC1D5	NM_001134380	-	17784240	17198653	Intron_16_20086_10429	17289179	17289958	0.0848889	0.165059	0.124974	1.10535	1.06413	1.08474	119.29
chr1:180850167-180850715	chr1	AluY_SINE_Alu	NA	180850305	180850598	N	N	Y	XPR1	NM_001135669,NM_004736	+	180601145	180859415	Intron_14_3708_1008	180850167	180850715	0.0848889	0.165059	0.124974	0.467126	0.667425	0.567275	39.008
chr12:663874-664716	chr12	AluY_SINE_Alu	NA	663674	663983	N	N	Y	B4GALNT3	NM_173593	+	569542	671058	Intron_14_2563_1146	663874	664716	0.103836	0.143364	0.1236	2.6389	2.67807	2.65849	211.208
chr17:9998724-9999266	chr17	AluJb_SINE_Alu	NA	9998708	9998778	N	N	Y	GAS7	NM_201433	-	10101868	9813925	Intron_1_178310_102529	9998724	9999266	0.0631938	0.181838	0.122516	0.455679	0.425306	0.440493	91.063
chr8:18523376-18524035	chr8	AluSx_SINE_Alu	NA	18523570	18523859	N	N	Y	PSD3	NM_015310	-	18871196	18384812	Intron_9_109763_99253	18523376	18524035	0.0981804	0.135655	0.116918	1.42626	1.61471	1.52049	137.58
chr7:98928000-98928400	chr7	AluSx1_SINE_Alu	NA	98927928	98928237	N	N	Y	ARPC1A	NM_001190996,NM_006409	+	98923495	98963885	Intron_1_7320_4573	98928000	98928400	0.152003	0.0780025	0.115003	2.35168	2.69581	2.52374	228.196
chr6:36408573-36409133	chr6	BC200	+	36408767	36408907	N	N	Y	PXT1	NM_152990	-	36410666	36358328	Intron_1_3648_1458	36408573	36409133	0.156726	0.0692627	0.112994	1.02237	1.49185	1.25711	15.863
chr3:120168038-120168454	chr3	MIRb_SINE_MIR	NA	120167986	120168208	N	N	Y	FSTL1	NM_007085	-	120169918	120113060	Intron_2_34656_1284	120168038	120168454	0.0901978	0.133267	0.111732	1.47573	1.64386	1.55979	56.404
chr7:133177836-133178360	chr7	AluSx_SINE_Alu	NA	133177896	133178211	N	N	Y	EXOC4	NM_001037126,NM_021807	+	132937822	133750513	Intron_9_149905_13206	133177836	133178360	0.152003	0.0671142	0.109559	0.523562	0.97728	0.750421	50.772
chr11:82723835-82724605	chr11	AluSz_SINE_Alu	NA	82724114	82724426	N	N	Y	RAB30	NM_014488	-	82782884	82692477	Intron_2_36847_20993	82723835	82724605	0.0443941	0.169925	0.10716	1.22781	1.58496	1.40638	64.792
chr22:21274326-21275106	chr22	AluSx3_SINE_Alu	NA	21274508	21274805	N	N	Y	CRKL	NM_005207	+	21271713	21308037	Intron_1_15533_2183	21274326	21275106	0.065095	0.147557	0.106326	0.562936	0.669851	0.616394	123.337
chr6:111790018-111790544	chr6	AluSz_SINE_Alu	NA	111790080	111790392	N	N	Y	REV3L	NM_002912	-	111804414	111620233	Intron_1_66277_13671	111790018	111790544	0.065095	0.147557	0.106326	0.886343	0.862496	0.87442	20.891
chr10:95225009-95225754	chr10	AluSx_SINE_Alu	NA	95225281	95225570	N	N	Y	MYOF	NM_013451,NM_133337	-	95242074	95066185	Intron_1_25169_16482	95225009	95225754	0.0186157	0.192645	0.10563	0.812373	0.92785	0.870112	11.294
chr19:17406910-17407421	chr19	AluJr4_SINE_Alu	NA	17407024	17407162	N	N	Y	ABHD8	NM_024527	-	17414282	17402939	Intron_2_6010_4499	17406910	17407421	0.0848889	0.125531	0.10521	1.81943	2.02106	1.92024	66.741
chr1:17329971-17330655	chr1	AluSq2_SINE_Alu	NA	17329771	17330079	N	N	Y	ATP13A2	NM_001141974,NM_001141973,NM_022089	-	17338423	17312452	Intron_6_1958_513	17329971	17330655	0.0848889	0.125531	0.10521	1.95818	2.29698	2.12758	110.091
chr1:94129434-94130086	chr1	AluSp_SINE_Alu	NA	94129676	94129974	N	N	Y	BCAR3	NM_003567	-	94147385	94027348	Intron_2_32270_10409	94129434	94130086	0.0848889	0.125531	0.10521	0.736966	1.04307	0.890017	82.134
chr20:48294210-48294706	chr20	AluSx_SINE_Alu	NA	48294297	48294584	N	N	Y	B4GALT5	NM_004776	-	48330421	48249482	Intron_1_56873_35654	48294210	48294706	0.143364	0.0631938	0.103279	0.425306	0.728698	0.577002	47.614
chr19:7898800-7899200	chr19	AluSx_SINE_Alu	NA	7898950	7899247	N	N	Y	EVI5L	NM_145245	+	7895160	7929862	Intron_1_16114_3733	7898800	7899200	0.0631938	0.143364	0.103279	3.15149	3.3505	3.25099	89.926
chr6:34577453-34578462	chr6	AluY_SINE_Alu	NA	34577653	34577967	N	N	Y	C6orf106	NM_024294,NM_022758	-	34664625	34555065	Intron_2_47720_44444	34577453	34578462	0	0.203533	0.101767	1.87447	2.32193	2.0982	86.288
chr19:50037682-50038212	chr19	chr19_7_tRNALys_TTT-	-	50037933	50038005	N	N	Y	RCN3	NM_020650	+	50030874	50046890	Intron_3_2637_295	50037682	50038212	0.0418202	0.160465	0.101142	2.40088	2.42626	2.41357	53.145
chr6:158428865-158429485	chr6	AluSq2_SINE_Alu,AluSx_SINE_Alu	NA	158428671	158429304	N	N	Y	SYNJ2	NM_003898	+	158402887	158520207	Intron_1_35115_26055	158428865	158429485	0.100929	0.100929	0.100929	1.90949	1.54543	1.72746	21.708
chr12:125337258-125337456	chr12	AluSx_SINE_Alu	NA	125337305	125337557	N	N	Y	SCARB1	NM_005505,NM_001082959	-	125348519	125262173	Intron_1_45887_10783	125337258	125337456	0.118644	0.0801703	0.0994074	0.543142	0.777608	0.660375	26.457
chr9:116121763-116122174	chr9	FLAM_C_SINE_Alu	NA	116122036	116122174	N	N	Y	BSPRY	NM_017688	+	116111811	116133513	Intron_2_6168_5350	116121763	116122174	0.0981804	0.0981804	0.0981804	0.623437	0.790547	0.706992	59.151
chr8:134230108-134230818	chr8	MIRb_SINE_MIR	NA	134230317	134230550	N	N	Y	WISP1	NM_003882,NM_001204870,NM_080838,NM_001204869,NR_037944	+	134203281	134243932	Intron_1_34176_27007	134230108	134230818	0.0981804	0.0981804	0.0981804	2.03317	2.69786	2.36551	66.251
chr19:734113-734968	chr19	AluSx_SINE_Alu,AluJr_SINE_Alu,AluJb_SINE_Alu	NA	734283	734830	N	N	Y	PALM	NM_001040134,NM_002579	+	708952	748330	Intron_6_1824_346	734113	734968	0.058103	0.132104	0.0951032	1.98313	2.43792	2.21052	53.09
chr3:54354854-54355681	chr3	AluSx1_SINE_Alu,FLAM_C_SINE_Alu	NA	54355064	54355468	N	N	Y	CACNA2D3	NM_018398	+	54156692	55108584	Intron_3_66156_682	54354854	54355681	0.0692627	0.113657	0.0914597	1.25239	1.57075	1.41157	47.225
chr16:68789179-68789651	chr16	AluJb_SINE_Alu	NA	68788912	68789212	N	N	Y	CDH1	NM_004360	+	68771194	68869444	Intron_2_63258_17101	68789179	68789651	0.0692627	0.113657	0.0914597	1.16993	1.18982	1.17987	54.191
chr1:171613808-171614294	chr1	MIRb_SINE_MIR	NA	171613889	171614087	N	N	Y	MYOC	NM_000261	-	171621773	171604556	Intron_1_13285_7096	171613808	171614294	0.113657	0.0692627	0.0914597	0.475338	1.05184	0.763588	54.482
chr6:108215795-108216284	chr6	FLAM_A_SINE_Alu	NA	108215975	108216069	N	N	Y	SEC63	NM_007214	-	108279482	108188959	Intron_14_3751_2813	108215795	108216284	0.113657	0.0692627	0.0914597	1.8365	1.78958	1.81304	43.275
chr17:56708379-56709277	chr17	U3	-	56709001	56709197	N	N	Y	TEX14	NM_001201457,NM_198393,NM_031272	-	56769416	56634037	Intron_2_21311_20398	56708379	56709277	0.0692627	0.113657	0.0914597	0.688056	0.807355	0.747705	37.031
chr7:66626822-66627486	chr7	AluY_SINE_Alu	NA	66627001	66627323	N	N	Y	TYW1	NM_018264	+	66461816	66704498	Intron_13_65507_44549	66626822	66627486	0.0692627	0.113657	0.0914597	0.889817	1.21632	1.05307	75.187
chr5:66178459-66178825	chr5	L1MEf_LINE_L1	NA	66178015	66178577	N	N	Y	MAST4	NM_015183	+	66124603	66465423	Intron_1_71068_53932	66178459	66178825	0.0901978	0.0901978	0.0901978	0.83289	0.78136	0.807125	43.047
chr14:50124044-50124498	chr14	AluSz_SINE_Alu	NA	50124147	50124457	N	N	Y	POLE2	NM_001197330,NM_002692,NM_001197331	-	50155098	50110269	Intron_10_7471_5761	50124044	50124498	0.0901978	0.0901978	0.0901978	0.584963	0.612977	0.59897	73.284
chr11:4151609-4152056	chr11	AluSz6_SINE_Alu	NA	4151643	4151929	N	N	Y	RRM1	NM_001033	+	4115923	4160106	Intron_15_3135_1452	4151609	4152056	0.0901978	0.0901978	0.0901978	0.485427	0.543142	0.514285	87.932
chr15:85388808-85389560	chr15	AluSx3_SINE_Alu	NA	85389007	85389325	N	N	Y	ALPK3	NM_020778	+	85359910	85416713	Intron_5_15459_5021	85388808	85389560	0.0458037	0.133267	0.0895351	0.662965	1	0.831483	29.059
chr10:89521470-89521960	chr10	AluJr4_SINE_Alu	NA	89521518	89521800	N	N	Y	ATAD1	NM_032810	-	89577917	89512874	Intron_8_10750_5714	89521470	89521960	0.0458037	0.133267	0.0895351	0.608809	1.51096	1.05989	24.793
chr6:129814308-129814827	chr6	5S	-	129814541	129814634	N	N	Y	LAMA2	NM_000426,NM_001079823	+	129204285	129837710	Intron_57_10175_939	129814308	129814827	0.0458037	0.133267	0.0895351	1.45066	2.26303	1.85685	31.972
chr11:34329998-34330570	chr11	AluSq_SINE_Alu	NA	34330134	34330445	N	N	Y	ABTB2	NM_145804	-	34379555	34172533	Intron_1_152010_47963	34329998	34330570	0.110183	0.0671142	0.0886486	0.773724	0.853159	0.813441	36.056
chr3:57577851-57578356	chr3	AluSx1_SINE_Alu	NA	57577933	57578217	N	N	Y	ARF4	NM_001660	-	57583215	57557089	Intron_1_12609_4697	57577851	57578356	0.0671142	0.110183	0.0886486	0.874469	1.22239	1.04843	56.104
chr18:32619674-32620502	chr18	AluSx_SINE_Alu	NA	32619893	32620190	N	N	Y	MAPRE2	NM_001143827	+	32558207	32722378	Intron_2_64641_34571	32619674	32620502	0.110183	0.0671142	0.0886486	2.86598	3.64199	3.25399	56.862
chr11:21022263-21022640	chr11	5S	-	21022385	21022426	N	N	Y	NELL1	NM_201551,NM_006157	+	20691116	21597229	Intron_12_153028_40345	21022263	21022640	0.110183	0.0671142	0.0886486	1.06609	0.930737	0.998413	114.542
chr4:57303520-57304277	chr4	AluSc5_SINE_Alu	NA	57303705	57304011	N	N	Y	PAICS	NM_001079525,NM_001079524	+	57302268	57327534	Intron_1_5334_1404	57303520	57304277	0.110183	0.0671142	0.0886486	0.652077	1.09954	0.875806	16.092
chr17:71351371-71351983	chr17	AluSx1_SINE_Alu,AluSc5_SINE_Alu	NA	71351313	71351784	N	N	Y	SDK2	NM_001144952	-	71640227	71330522	Intron_40_5441_2540	71351371	71351983	0.110183	0.0671142	0.0886486	1.47207	1.19555	1.33381	102.643
chr5:148987884-148988418	chr5	AluSg_SINE_Alu	NA	148987938	148988231	N	N	Y	ARHGEF37	NM_001001669	+	148961134	149014527	Intron_3_8316_7357	148987884	148988418	0.0443941	0.129283	0.0868386	1.59991	1.79442	1.69716	32.378
chr1:183048903-183049583	chr1	AluSx_SINE_Alu	NA	183049100	183049388	N	N	Y	LAMC1	NM_002293	+	182992594	183114727	Intron_1_79193_55974	183048903	183049583	0.0443941	0.129283	0.0868386	1.98935	2.64725	2.3183	307.666
chr5:132251156-132251747	chr5	AluSg4_SINE_Alu	NA	132251246	132251541	N	N	Y	AFF4	NM_014423	-	132299354	132211070	Intron_5_22716_11361	132251156	132251747	0.065095	0.106915	0.0860051	0.979822	1.13386	1.05684	22.249
chr2:46349034-46349849	chr2	AluSz_SINE_Alu	NA	46349360	46349666	N	N	Y	PRKCE	NM_005400	+	45879042	46415129	Intron_11_58730_35940	46349034	46349849	0.065095	0.106915	0.0860051	1.34792	2.21299	1.78046	37.57
chr16:84786876-84787417	chr16	MIRc_SINE_MIR	NA	84787167	84787269	N	N	Y	USP10	NM_005153	+	84733554	84813527	Intron_4_13042_7867	84786876	84787417	0.106915	0.065095	0.0860051	0.527247	0.693897	0.610572	23.318
chr1:46019995-46020452	chr1	AluY_SINE_Alu,AluJb_SINE_Alu,AluJb_SINE_Alu,AluJb_SINE_Alu	NA	46019383	46020260	N	N	Y	AKR1A1	NM_001202414,NM_001202413,NM_153326,NM_006066	+	46016454	46035723	Intron_2_9225_1988	46019995	46020452	0.0848889	0.0848889	0.0848889	0.0780025	0.959358	0.51868	32.465
chr6:109727117-109727699	chr6	AluJo_SINE_Alu	NA	109727232	109727554	N	N	Y	PPIL6	NM_173672,NM_001111298	-	109762374	109711417	Intron_6_16078_12981	109727117	109727699	0.0220263	0.147557	0.0847917	0.63743	0.896164	0.766797	14.048
chr22:26155911-26156619	chr22	AluSx3_SINE_Alu	NA	26156100	26156408	N	N	Y	MYO18B	NM_032608	+	26138119	26427007	Intron_1_18690_18005	26155911	26156619	0.103836	0.0631938	0.0835148	1	1.48278	1.24139	279.164
chr12:6649784-6650450	chr12	AluSg_SINE_Alu	NA	6649974	6650191	N	N	Y	IFFO1	NM_001039670,NM_001193457,NR_036467,NM_080730	-	6665249	6648693	Intron_9_923_560	6649784	6650450	0.0597062	0.0981804	0.0789433	0.807355	1.87149	1.33942	35.345
chr8:54857998-54858602	chr8	AluSz_SINE_Alu	NA	54858193	54858460	N	N	Y	RGS20	NM_003702	+	54793441	54871863	Intron_2_6940_6016	54857998	54858602	0.0597062	0.0981804	0.0789433	1.45568	1.76553	1.61061	59.6
chr1:44394956-44395473	chr1	AluSg_SINE_Alu	NA	44394970	44395272	N	N	Y	ST3GAL3	NM_174970,NM_174964,NM_174963,NM_174971,NM_174969,NM_174968,NM_174967,NM_174966,NM_174965,NM_006279	+	44173217	44396831	Intron_11_9203_8614	44394956	44395473	0.0780025	0.0780025	0.0780025	0.793549	0.874469	0.834009	29.161
chr10:1729112-1729691	chr10	AluSz_SINE_Alu	NA	1729223	1729517	N	N	Y	ADARB2	NM_018702	-	1779670	1223252	Intron_1_357889_49843	1729112	1729691	0.0473057	0.0931094	0.0702076	0.975752	0.925999	0.950876	17.971
chr3:190964496-190964767	chr3	MLT1D_LTR_ERVL-MaLR	NA	190964568	190964872	N	N	Y	OSTN	NM_198184	+	190930321	190967910	Intron_2_31075_27881	190964496	190964767	0.0473057	0.0931094	0.0702076	0.647698	1.02385	0.835772	61.471
chr11:128931132-128931685	chr11	MER44B_DNA_TcMar-Tigger	NA	128931236	128931721	N	N	Y	ARHGAP32	NM_001142685	-	129062093	128834954	Intron_9_21270_766	128931132	128931685	0.0692627	0.0692627	0.0692627	1.18057	1.95109	1.56583	226.849
chr7:111838971-111839396	chr7	MIR_SINE_MIR	NA	111839139	111839384	N	N	Y	DOCK4	NM_014705	-	111846462	111366163	Intron_1_201970_6973	111838971	111839396	0.0692627	0.0692627	0.0692627	0.925999	1.28293	1.10447	94.393
chr2:32360525-32361238	chr2	AluSx1_SINE_Alu	NA	32360739	32360837	N	N	Y	SPAST	NM_014946,NM_199436	+	32288679	32382706	Intron_8_8083_7333	32360525	32361238	0.0692627	0.0692627	0.0692627	2.12553	2.42321	2.27437	117.995
chr12:104666111-104666465	chr12	AluY_SINE_Alu	NA	104666292	104666595	N	N	Y	TXNRD1	NM_001093771	+	104609558	104744062	Intron_3_30851_14431	104666111	104666465	0.0692627	0.0692627	0.0692627	1.11189	0.878694	0.995293	86.028
chr19:7515041-7516013	chr19	ARHGEF18	+	7459999	7537370	N	N	Y	ARHGEF18	NM_001130955	+	7504573	7537371	Intron_5_3980_3473	7515041	7516013	0.0458037	0.0901978	0.0680007	0.14439	0.211504	0.177947	6.21
chr5:44367405-44367878	chr5	MIR_SINE_MIR	NA	44367586	44367818	N	N	Y	FGF10	NM_004465	-	44388784	44305096	Intron_1_77827_20818	44367405	44367878	0.0901978	0.0458037	0.0680007	2.34873	2.20945	2.27909	62.304
chr13:45710019-45710474	chr13	MIR_SINE_MIR	NA	45710154	45710401	N	N	Y	GTF2F2	NM_004128	+	45694630	45858239	Intron_1_16011_15390	45710019	45710474	0.0901978	0.0458037	0.0680007	0.807355	0.874469	0.840912	59.938
chr1:186015887-186016297	chr1	MIR_SINE_MIR	NA	186016027	186016143	N	N	Y	HMCN1	NM_031935	+	185703682	186160085	Intron_41_2879_1097	186015887	186016297	0.0458037	0.0901978	0.0680007	0.736966	1.63227	1.18462	130.758
chr9:133605388-133605905	chr9	AluSz_SINE_Alu,AluSp_SINE_Alu	NA	133605124	133605728	N	N	Y	ABL1	NM_007313	+	133589267	133763062	Intron_1_139608_15804	133605388	133605905	0.0671142	0.0671142	0.0671142	0.547488	1.4011	0.974293	38.062
chr1:201828682-201829277	chr1	AluSx1_SINE_Alu	NA	201828805	201829099	N	N	Y	IPO9	NM_018085	+	201798287	201853422	Intron_13_4453_857	201828682	201829277	0.0671142	0.0671142	0.0671142	0.770518	1.02106	0.89579	90.665
chr13:97900410-97900876	chr13	AluSx_SINE_Alu	NA	97900400	97900686	N	N	Y	MBNL2	NM_144778,NM_207304	+	97874573	98046374	Intron_1_53100_25858	97900410	97900876	0.0671142	0.0671142	0.0671142	0.39079	0.63743	0.51411	61.187
chrX:106379831-106380423	chrX	AluSq2_SINE_Alu	NA	106380014	106380315	N	N	Y	NUP62CL	NM_017681,NR_033676	-	106449670	106366656	Intron_6_23410_10845	106379831	106380423	0.0671142	0.0671142	0.0671142	0.746243	1.25526	1.00075	33.39
chr3:195995190-195996041	chr3	AluSx1_SINE_Alu	NA	195995372	195995698	N	N	Y	PCYT1A	NM_005017	-	196014584	195965252	Intron_3_12527_1670	195995190	195996041	0.0671142	0.0671142	0.0671142	0.874469	1.53605	1.20526	32.649
chrX:38171735-38172319	chrX	AluJb_SINE_Alu	NA	38171915	38172205	N	N	Y	RPGR	NM_000328,NM_001034853	-	38186788	38128422	Intron_6_6542_4541	38171735	38172319	0.0671142	0.0671142	0.0671142	0.853159	0.952694	0.902926	46.056
chr9:129925753-129926095	chr9	MIRb_SINE_MIR	NA	129925887	129926072	N	N	Y	RALGPS1	NM_001190728	+	129724503	129979724	Intron_7_96712_94289	129925753	129926095	0.0227201	0.110183	0.0664515	0.519374	1	0.759687	36.182
chr16:18878391-18878998	chr16	AluSx1_SINE_Alu	NA	18878573	18878890	N	N	Y	SMG1	NM_015092	-	18937726	18816174	Intron_22_1414_817	18878391	18878998	0.0227201	0.110183	0.0664515	1.23266	2.1375	1.68508	108.559
chr10:63740820-63741453	chr10	AluSz6_SINE_Alu	NA	63741036	63741340	N	N	Y	ARID5B	NM_032199	+	63661012	63856707	Intron_3_59682_40969	63740820	63741453	0.0443941	0.0874628	0.0659285	0.321928	0.852443	0.587185	21.463
chr10:120503970-120505211	chr10	AluSg_SINE_Alu	NA	120504188	120504464	N	N	Y	C10orf46	NM_153810	-	120514758	120440493	Intron_1_23985_9317	120503970	120505211	0.0443941	0.0874628	0.0659285	0.955606	1.20353	1.07957	19.188
chr16:24321425-24322100	chr16	AluSz_SINE_Alu	NA	24321603	24321906	N	N	Y	CACNG3	NM_006539	+	24266873	24373737	Intron_1_89768_53476	24321425	24322100	0.0874628	0.0443941	0.0659285	0.350497	0.906891	0.628694	22.631
chr7:134583825-134584835	chr7	AluSq2_SINE_Alu	NA	134583945	134584253	N	N	Y	CALD1	NM_033140,NM_033139	+	134576150	134655480	Intron_1_37080_7906	134583825	134584835	0.0443941	0.0874628	0.0659285	0.527247	1.16046	0.843856	49.898
chr8:79703583-79704081	chr8	AluSz6_SINE_Alu	NA	79703592	79703882	N	N	Y	IL7	NM_001199886,NM_001199887,NM_000880,NM_001199888	-	79717758	79645006	Intron_2_57989_6474	79703583	79704081	0.0443941	0.0874628	0.0659285	0.569366	1.33121	0.950286	63.028
chrX:100126800-100127200	chrX	MIRb_SINE_MIR	NA	100126851	100127092	N	N	Y	NOX1	NM_007052,NM_013955	-	100129334	100098312	Intron_1_3280_2083	100126800	100127200	0.0443941	0.0874628	0.0659285	1.71425	2.27612	1.99518	161.195
chr1:179307071-179307731	chr1	AluJb_SINE_Alu,AluSx1_SINE_Alu	NA	179307241	179307566	N	N	Y	SOAT1	NM_003101	+	179263016	179324453	Intron_5_1541_370	179307071	179307731	0.0874628	0.0443941	0.0659285	0.703607	1.47063	1.08712	90.651
chr4:2860292-2860703	chr4	FLAM_C_SINE_Alu	NA	2860433	2860567	N	N	Y	ADD1	NM_001119,NM_176801,NM_014190,NM_014189	+	2845583	2931789	Intron_1_31871_14746	2860292	2860703	0.065095	0.065095	0.065095	0.584963	0.975752	0.780357	40.552
chr16:61974073-61974737	chr16	AluSc_SINE_Alu	NA	61974302	61974604	N	N	Y	CDH8	NM_001796	-	62070739	61685914	Intron_2_119678_80650	61974073	61974737	0.065095	0.065095	0.065095	0.754888	0.807355	0.781121	34.604
chr4:56760013-56760551	chr4	AluSq2_SINE_Alu	NA	56760208	56760509	N	N	Y	EXOC1	NM_018261,NM_178237,NM_001024924	+	56719815	56771244	Intron_15_2936_336	56760013	56760551	0.065095	0.065095	0.065095	1.16146	2.1867	1.67408	71.834
chr18:18633448-18633689	chr18	AluJr_SINE_Alu	NA	18633514	18633781	N	N	Y	ROCK1	NM_005406	-	18691812	18529702	Intron_2_20651_16924	18633448	18633689	0	0.129283	0.0646415	0.788496	1.10535	0.946924	21.265
chr12:51527290-51528034	chr12	AluJo_SINE_Alu,AluSz6_SINE_Alu	NA	51527098	51527734	N	N	Y	TFCP2	NM_001173453,NM_001173452,NM_005653	-	51566926	51487538	Intron_1_53528_38421	51527290	51528034	0.129283	0	0.0646415	0.760812	1.09686	0.928837	66.668
chr15:40889323-40889786	chr15	AluSz_SINE_Alu	NA	40889444	40889772	N	N	Y	CASC5	NM_170589,NM_144508	+	40886446	40954881	Intron_1_8522_2964	40889323	40889786	0.0220263	0.106915	0.0644708	0.425306	0.915111	0.670208	18.689
chr14:21512095-21512369	chr14	MIRc_SINE_MIR	NA	21512089	21512257	N	N	Y	RNASE7	NM_032572	+	21510384	21512392	Exon_2_1281_1121	21512095	21512369	0.0220263	0.106915	0.0644708	1.10852	1.53916	1.32384	352.201
chr1:33261037-33262077	chr1	AluSc_SINE_Alu	NA	33261125	33261422	N	N	Y	YARS	NM_003680	-	33283633	33240839	Intron_5_6508_1806	33261037	33262077	0.0220263	0.106915	0.0644708	0.936806	1.44057	1.18869	118.122
chr1:16088880-16089380	chr1	AluSx_SINE_Alu,AluSg7_SINE_Alu,AluSx_SINE_Alu	NA	16088582	16089175	N	N	Y	FBLIM1	NM_017556	+	16085254	16113084	Intron_1_5647_3787	16088880	16089380	0.0848889	0.0430687	0.0639788	1.35199	1.58496	1.46847	121.368
chr7:44660863-44661759	chr7	AluJr_SINE_Alu	NA	44660667	44660971	N	N	Y	OGDH	NM_001003941,NM_001165036,NM_002541	+	44646120	44748669	Intron_1_17663_15059	44660863	44661759	0.0430687	0.0848889	0.0639788	0.903785	1.15433	1.02906	65.437
chr15:67023012-67023416	chr15	MIRb_SINE_MIR	NA	67023036	67023238	N	N	Y	SMAD6	NM_001142861	+	67000929	67074337	Intron_3_64498_14378	67023012	67023416	0.0631938	0.0631938	0.0631938	0.29956	0.621488	0.460524	22.93
chrX:67723600-67724000	chrX	AluSz_SINE_Alu	NA	67723643	67723860	N	N	Y	YIPF6	NM_173834,NM_001195214	+	67718623	67757127	Intron_1_14203_4835	67723600	67724000	0.0631938	0.0631938	0.0631938	1.50901	2.01838	1.7637	39.819
chr20:43971328-43971771	chr20	SDC4	-	43953928	43977064	N	N	Y	SDC4	NM_002999	-	43977064	43953928	Intron_1_12404_5415	43971328	43971771	0.0418202	0.0824622	0.0621412	1.48239	1.64046	1.56143	40.109
chr11:61052083-61052638	chr11	AluSz_SINE_Alu	NA	61052147	61052448	N	N	Y	VWCE	NM_152718	-	61062788	61025757	Intron_5_3408_1425	61052083	61052638	0.0418202	0.0824622	0.0621412	0.886343	0.788496	0.83742	36.182
chr20:30913384-30913976	chr20	AluSq_SINE_Alu	NA	30913458	30913769	N	N	Y	KIF3B	NM_004798	+	30865453	30922811	Intron_5_9896_9003	30913384	30913976	0.0614005	0.0614005	0.0614005	1.4199	1.80177	1.61084	136.24
chr5:125929875-125930640	chr5	AluSp_SINE_Alu	NA	125930130	125930435	N	N	Y	ALDH7A1	NM_001202404,NM_001201377,NM_001182	-	125931082	125877532	Intron_1_1602_441	125929875	125930640	0.0207586	0.100929	0.0608437	1.24576	1.45568	1.35072	23.394
chr7:6473029-6473760	chr7	AluSx1_SINE_Alu	NA	6473189	6473504	N	N	Y	DAGLB	NM_001142936,NM_139179	-	6487643	6448746	Intron_4_1802_998	6473029	6473760	0.0207586	0.100929	0.0608437	1.16993	1.35755	1.26374	35.993
chr20:42567640-42568421	chr20	MIR3_SINE_MIR	NA	42567712	42567774	N	N	Y	TOX2	NM_001098796,NM_032883	+	42544781	42698254	Intron_1_38939_23182	42567640	42568421	0.0207586	0.100929	0.0608437	1.3388	1.3388	1.3388	49.653
chr22:32195642-32196279	chr22	AluSg_SINE_Alu,AluSc5_SINE_Alu	NA	32195467	32196085	N	N	Y	DEPDC5	NM_001136029	+	32150847	32303020	Intron_13_4047_1318	32195642	32196279	0.040642	0.0801703	0.0604062	1.23447	1.06228	1.14837	313.205
chr9:71948741-71949226	chr9	MIR3_SINE_MIR	NA	71948908	71949066	N	N	Y	FAM189A2	NM_004816	+	71944240	72007370	Intron_1_6513_4368	71948741	71949226	0.0201779	0.0981804	0.0591791	1.24793	1.52356	1.38574	132.125
chr22:30482724-30483358	chr22	AluSp_SINE_Alu,AluSp_SINE_Alu	NA	30482802	30483149	N	N	Y	HORMAD2	NM_152510	+	30476452	30573062	Intron_1_13424_6561	30482724	30483358	0.0981804	0.0201779	0.0591791	0.773724	0.746243	0.759984	163.721
chr17:80675123-80676157	chr17	AluSg_SINE_Alu	NA	80675313	80675609	N	N	Y	FN3KRP	NM_024619	+	80674581	80685893	Intron_1_2009_868	80675123	80676157	0.0186157	0.0907655	0.0546906	1.74076	1.65896	1.69986	63.923
chr10:106089257-106089752	chr10	MIR_SINE_MIR	NA	106089458	106089521	N	N	Y	ITPRIP	NM_033397	-	106093663	106071898	Intron_2_17273_3591	106089257	106089752	0.0537713	0.0537713	0.0537713	0.857981	1.47573	1.16686	11.315
chr16:46851912-46852169	chr16	AluSz_SINE_Alu	NA	46851950	46852087	N	N	Y	C16orf87	NM_001001436	-	46865074	46835958	Intron_2_14600_6257	46851912	46852169	0.0473057	0.0473057	0.0473057	0.78136	1.49185	1.13661	157.923
chr17:45219091-45219803	chr17	CDC27	-	45195069	45266788	N	N	Y	CDC27	NM_001114091,NM_001256	-	45266665	45195310	Intron_11_203_147	45219091	45219803	0.0473057	0.0473057	0.0473057	0.0418202	0.121991	0.0819054	20.285
chr8:22193966-22194346	chr8	FLAM_A_SINE_Alu	NA	22194138	22194258	N	N	Y	PIWIL2	NM_001135721	+	22133079	22213584	Intron_20_34683_18368	22193966	22194346	0.0473057	0.0473057	0.0473057	1.20163	0.874469	1.03805	143.229
chr14:68626884-68627288	chr14	MIR3_SINE_MIR	NA	68626925	68627119	N	N	Y	RAD51L1	NM_133510,NM_002877,NM_133509	+	68286495	69062738	Intron_7_404679_273165	68626884	68627288	0.0473057	0.0473057	0.0473057	1.2854	1.58496	1.43518	468.869
chr11:11864411-11865171	chr11	USP47	+	11862970	11980870	N	N	Y	USP47	NM_017944	+	11862969	11980872	Intron_1_42242_1020	11864411	11865171	0.0473057	0.0473057	0.0473057	0.807355	0.672425	0.73989	18.53
chr1:172157345-172157733	chr1	chr1_64_tRNAGlu_TTC-	-	172157539	172157607	N	N	Y	DNM3	NM_015569,NM_001136127	+	171810620	172381857	Intron_14_122284_57111	172157345	172157733	0.023459	0.0692627	0.0463608	0.61471	0.807355	0.711032	47.004
chr18:28591504-28592204	chr18	AluSx3_SINE_Alu	NA	28591677	28591875	N	N	Y	DSC3	NM_001941,NM_024423	-	28622781	28570051	Intron_9_9545_6182	28591504	28592204	0.0692627	0.023459	0.0463608	0.712718	0.896164	0.804441	9.886
chr3:197536893-197537442	chr3	AluSq_SINE_Alu	NA	197537031	197537322	N	N	Y	LRCH3	NM_032773	+	197518144	197598456	Intron_1_23367_18756	197536893	197537442	0.0692627	0.023459	0.0463608	0.584963	0.662965	0.623964	47.794
chr6:119582283-119582654	chr6	AluY_SINE_Alu	NA	119582131	119582443	N	N	Y	MAN1A1	NM_005907	-	119670926	119499266	Intron_5_42328_29379	119582283	119582654	0.023459	0.0692627	0.0463608	0.616671	1.04731	0.831989	40.992
chr3:48025415-48025997	chr3	AluJr4_SINE_Alu	NA	48025595	48025787	N	N	Y	MAP4	NM_001134364,NM_002375,NM_030885	-	48130769	47892179	Intron_2_20704_14421	48025415	48025997	0.023459	0.0692627	0.0463608	1.32193	1.48543	1.40368	98.81
chr3:169215279-169215548	chr3	AluSx1_SINE_Alu	NA	169215124	169215445	N	N	Y	MECOM	NM_004991,NM_001205194	-	169381563	168801286	Intron_1_519503_165710	169215279	169215548	0.0692627	0.023459	0.0463608	0.540568	1.14543	0.842999	38.053
chr1:114269372-114269686	chr1	MIR_SINE_MIR	NA	114269508	114269627	N	N	Y	PHTF1	NM_006608	-	114301777	114239823	Intron_4_11535_11202	114269372	114269686	0.023459	0.0692627	0.0463608	0.83289	0.78136	0.807125	126.753
chr21:46499189-46499655	chr21	MIR_SINE_MIR	NA	46499451	46499665	N	N	Y	ADARB1	NM_001112,NR_027674,NR_027672,NM_015834,NM_015833,NR_027673,NM_001160230	+	46494492	46646478	Intron_1_53608_4714	46499189	46499655	0.0458037	0.0458037	0.0458037	0.712718	1.03953	0.876123	32.188
chr8:119090359-119090915	chr8	AluSz_SINE_Alu	NA	119090430	119090736	N	N	Y	EXT1	NM_000127	-	119124058	118811601	Intron_1_272883_31686	119090359	119090915	0.0458037	0.0458037	0.0458037	0.560715	0.963474	0.762095	29.928
chrX:133970791-133971162	chrX	AluJr_SINE_Alu,AluSx_SINE_Alu	NA	133970952	133971392	N	N	Y	FAM122C	NM_001170781,NM_001170783,NM_001170779,NM_138819	+	133941222	133988641	Intron_3_15922_7664	133970791	133971162	0.0458037	0.0458037	0.0458037	0.683526	0.977974	0.83075	67.66
chr4:39047895-39048401	chr4	FLAM_C_SINE_Alu	NA	39048088	39048219	N	N	Y	KLHL5	NM_001171654,NM_001007075	+	39046450	39127853	Intron_1_17462_1432	39047895	39048401	0.0458037	0.0458037	0.0458037	1.24286	1.88753	1.56519	36.722
chr1:78472849-78473347	chr1	AluSx1_SINE_Alu	NA	78472983	78473290	N	N	Y	DNAJB4	NM_007034	+	78470635	78482995	Intron_1_7729_2093	78472849	78473347	0.0671142	0.0227201	0.0449171	0.807355	1.32193	1.06464	183.127
chr15:41476608-41477319	chr15	AluY_SINE_Alu	NA	41476856	41477153	N	N	Y	EXD1	NM_152596	-	41522895	41474930	Intron_9_5343_5171	41476608	41477319	0.0671142	0.0227201	0.0449171	1.20163	1.6009	1.40127	30.856
chr15:69336400-69336800	chr15	AluSc_SINE_Alu	NA	69336243	69336536	N	N	Y	NOX5	NM_001184779,NM_024505	+	69307033	69349501	Intron_10_4016_1455	69336400	69336800	0.0227201	0.0671142	0.0449171	1.32971	2.17425	1.75198	49.679
chr6:36396000-36396400	chr6	AluSc8_SINE_Alu	NA	36395941	36396182	N	N	Y	PXT1	NM_152990	-	36410666	36358328	Intron_2_12675_10343	36396000	36396400	0.0671142	0.0227201	0.0449171	1.58496	1.91648	1.75072	36.588
chr1:8794000-8794400	chr1	AluSx1_SINE_Alu	NA	8793887	8794192	N	N	Y	RERE	NM_012102,NM_001042681	-	8877699	8412463	Intron_1_160718_83018	8794000	8794400	0.0671142	0.0227201	0.0449171	2.52893	2.61218	2.57056	297.135
chr9:35526491-35526918	chr9	AluJo_SINE_Alu	NA	35526632	35526784	N	N	Y	RUSC2	NM_014806	+	35490006	35561895	Intron_1_56257_36535	35526491	35526918	0.0227201	0.0671142	0.0449171	1.20163	1.41504	1.30834	193.853
chr2:43696966-43697447	chr2	AluJb_SINE_Alu	NA	43697070	43697372	N	N	Y	THADA	NM_022065	-	43823185	43457974	Intron_26_54931_15166	43696966	43697447	0.0227201	0.0671142	0.0449171	1	0.932886	0.966443	33.665
chr15:65470000-65470563	chr15	AluJb_SINE_Alu	NA	65470133	65470431	N	N	Y	CLPX	NM_006660	-	65477563	65442783	Intron_3_12148_990	65470000	65470563	0.0443941	0.0443941	0.0443941	1.65896	2.10962	1.88429	52.046
chr8:109255161-109256074	chr8	AluY_SINE_Alu	NA	109255577	109255887	N	N	Y	EIF3E	NM_001568	-	109260959	109213971	Intron_1_6699_5224	109255161	109256074	0.0443941	0.0443941	0.0443941	1.34645	1.50007	1.42326	80.775
chr1:235761537-235761873	chr1	AluJo_SINE_Alu	NA	235761628	235761939	N	N	Y	GNG4	NM_004485,NM_001098721	-	235814054	235710984	Intron_1_55037_52143	235761537	235761873	0.0443941	0.0443941	0.0443941	0.0339473	0.63005	0.331999	61.533
chr15:40169482-40170231	chr15	AluSz_SINE_Alu	NA	40169751	40170062	N	N	Y	GPR176	NM_007223	-	40213093	40092930	Intron_1_112596_42199	40169482	40170231	0.0443941	0.0443941	0.0443941	1.50007	2.20163	1.85085	57.808
chr12:57851045-57851677	chr12	AluSc_SINE_Alu	NA	57851227	57851517	N	N	Y	INHBE	NM_031479	+	57849095	57851791	Exon_2_1915_1485	57851045	57851677	0.0443941	0.0443941	0.0443941	0.745427	0.819428	0.782427	23.326
chr19:45905320-45905819	chr19	FLAM_C_SINE_Alu	NA	45905500	45905636	N	N	Y	PPP1R13L	NM_001142502	-	45909607	45882891	Intron_1_7952_3980	45905320	45905819	0.0443941	0.0443941	0.0443941	1.37851	1.88194	1.63023	29.437
chr14:63948775-63949411	chr14	AluSx_SINE_Alu	NA	63948900	63949201	N	N	Y	PPP2R5E	NM_006246	-	64010079	63841354	Intron_2_85643_57153	63948775	63949411	0.0443941	0.0443941	0.0443941	0.867896	1.30743	1.08766	219.498
chr1:174764378-174765191	chr1	AluJb_SINE_Alu	NA	174764708	174765013	N	N	Y	RABGAP1L	NM_014857	+	174128633	174927327	Intron_18_59477_43292	174764378	174765191	0.0443941	0.0443941	0.0443941	1.7855	1.7633	1.7744	203.89
chr1:235566048-235566394	chr1	AluJr4_SINE_Alu	NA	235565947	235566240	N	N	Y	TBCE	NM_001079515,NM_003193	+	235530727	235612280	Intron_3_12845_1319	235566048	235566394	0.0443941	0.0443941	0.0443941	0.338802	0.912537	0.62567	66.844
chrX:96546419-96546959	chrX	AluSx1_SINE_Alu	NA	96546538	96546835	N	N	Y	DIAPH2	NM_007309,NM_006729	+	95939661	96855597	Intron_23_100276_43851	96546419	96546959	0.0874628	0	0.0437314	0.70044	1.22882	0.964629	12.921
chr5:125760466-125760832	chr5	MIR_SINE_MIR	NA	125760419	125760658	N	N	Y	GRAMD3	NM_001146320,NM_023927,NM_001146321	+	125758868	125829853	Intron_1_41736_1268	125760466	125760832	0	0.0874628	0.0437314	0.82103	1.09311	0.95707	29.184
chr16:81214952-81215615	chr16	AluSx1_SINE_Alu	NA	81215105	81215411	N	N	Y	PKD1L2	NM_052892,NM_001076780	-	81253975	81134483	Intron_11_4220_3813	81214952	81215615	0.0874628	0	0.0437314	1.0199	1.38466	1.20228	29.661
chrX:46501001-46501425	chrX	MIR_SINE_MIR	NA	46501159	46501396	N	N	Y	SLC9A7	NM_032591	-	46618472	46466372	Intron_12_7587_1457	46501001	46501425	0	0.0874628	0.0437314	1.37504	1.39232	1.38368	42.492
chr11:62264855-62265476	chr11	AluSx_SINE_Alu	NA	62265150	62265454	N	N	Y	AHNAK	NM_024060,NM_001620	-	62314332	62201015	Intron_1_3904_83	62264855	62265476	0.065095	0.0220263	0.0435607	0.329308	1.07215	0.700729	21.983
chr8:28982893-28983980	chr8	AluSx3_SINE_Alu	NA	28983344	28983632	N	N	Y	KIF13B	NM_015254	-	29120610	28924794	Intron_26_2358_562	28982893	28983980	0.065095	0.0220263	0.0435607	1.49354	1.98089	1.73722	185.196
chr7:130988766-130989355	chr7	AluJr_SINE_Alu	NA	130988850	130989155	N	N	Y	MKLN1	NM_001145354	+	130794854	131181398	Intron_2_232482_161360	130988766	130989355	0.0220263	0.065095	0.0435607	0.765535	1.3599	1.06272	122.425
chr10:52294541-52295140	chr10	AluSx1_SINE_Alu	NA	52294711	52294994	N	N	Y	SGMS1	NM_147156	-	52383737	52065344	Intron_2_70231_55072	52294541	52295140	0.065095	0.0220263	0.0435607	0.473931	0.959358	0.716645	15.19
chr3:189024620-189025271	chr3	AluSx1_SINE_Alu	NA	189024811	189025112	N	N	Y	TPRG1	NM_198485	+	188889762	189041271	Intron_4_71476_68247	189024620	189025271	0.0220263	0.065095	0.0435607	0.813587	1.51019	1.16189	59.61
chr14:96726062-96726848	chr14	AluSg7_SINE_Alu	NA	96726362	96726658	N	N	Y	BDKRB1	NM_000710	+	96722558	96731100	Intron_1_6351_3818	96726062	96726848	0.0430687	0.0430687	0.0430687	0.746243	1	0.873122	217.389
chr19:17135765-17136566	chr19	AluSp_SINE_Alu	NA	17135938	17136242	N	N	Y	CPAMD8	NM_015692	-	17137625	17003761	Intron_1_4369_1195	17135765	17136566	0.0430687	0.0430687	0.0430687	0.485427	0.915111	0.700269	9.832
chr5:94172607-94173214	chr5	AluJo_SINE_Alu	NA	94172800	94173108	N	N	Y	MCTP1	NM_024717	-	94620279	94042288	Intron_17_69200_31127	94172607	94173214	0.0430687	0.0430687	0.0430687	0.0641303	0.649093	0.356612	12.36
chr12:20645057-20645868	chr12	AluSz_SINE_Alu	NA	20644923	20645209	N	N	Y	PDE3A	NM_000921	+	20522196	20833881	Intron_1_186415_122284	20645057	20645868	0.0430687	0.0430687	0.0430687	1.70044	2.7879	2.24417	160.79
chr16:24862373-24862988	chr16	AluSx1_SINE_Alu,FRAM_SINE_Alu,AluSx1_SINE_Alu,FRAM_SINE_Alu	NA	24862133	24862929	N	N	Y	SLC5A11	NM_052944	+	24857551	24922944	Intron_1_12181_4921	24862373	24862988	0.0430687	0.0430687	0.0430687	0.915111	0.847997	0.881554	46.093
chr17:59315389-59316081	chr17	AluSq2_SINE_Alu,AluSq4_SINE_Alu	NA	59315407	59315879	N	N	Y	BCAS3	NM_017679,NM_001099432	+	58755171	59470199	Intron_23_283762_153810	59315389	59316081	0	0.0848889	0.0424444	0.75336	1.65208	1.20272	169.663
chr8:22192993-22193484	chr8	AluJo_SINE_Alu	NA	22192883	22192994	N	N	Y	PIWIL2	NM_001135721	+	22133079	22213584	Intron_20_34683_17450	22192993	22193484	0	0.0848889	0.0424444	0.444785	0.784271	0.614528	44.764
chr4:15724719-15725352	chr4	AluY_SINE_Alu	NA	15724869	15725170	N	N	Y	BST1	NM_004334	+	15704572	15733796	Intron_8_8805_478	15724719	15725352	0.0213737	0.0631938	0.0422837	0.321928	1.16993	0.745927	20.529
chr19:54511142-54512427	chr19	AluJr_SINE_Alu	NA	54510876	54511176	N	N	Y	CACNG6	NM_145815,NM_145814,NM_031897	+	54495541	54515920	Intron_1_18742_15322	54511142	54512427	0.0631938	0.0213737	0.0422837	0.263034	0.543142	0.403088	11.831
chr20:34056387-34056938	chr20	AluJo_SINE_Alu	NA	34056499	34056800	N	N	Y	CEP250	NM_007186	+	34043222	34099803	Intron_9_2334_1282	34056387	34056938	0.0631938	0.0213737	0.0422837	0.668794	0.572579	0.620686	34.87
chr9:132697544-132698149	chr9	AluJr_SINE_Alu	NA	132697400	132697547	N	N	Y	FNBP1	NM_015033	-	132805473	132649465	Intron_6_27664_21792	132697544	132698149	0.0631938	0.0213737	0.0422837	1.02106	1	1.01053	37.174
chr11:48043359-48043686	chr11	MIR_SINE_MIR	NA	48043486	48043718	N	N	Y	PTPRJ	NM_001098503,NM_002843	+	48002109	48192394	Intron_1_129049_40962	48043359	48043686	0.0631938	0.0213737	0.0422837	0.900464	0.975752	0.938108	69.42
chr1:109938250-109939012	chr1	AluJb_SINE_Alu,AluJb_SINE_Alu,AluSc_SINE_Alu	NA	109938414	109938791	N	N	Y	SORT1	NM_002959	-	109940563	109852187	Intron_1_27997_1577	109938250	109939012	0.0213737	0.0631938	0.0422837	0.909802	1.08489	0.997346	30.541
chr11:47299126-47299450	chr11	AluSx1_SINE_Alu	NA	47298854	47299147	N	N	Y	MADD	NM_130476,NM_130475,NM_001135943	+	47291670	47351582	Intron_5_1301_874	47299126	47299450	-0.0223678	0.106915	0.0422737	0.371969	0.79518	0.583574	58.017
chr11:47286883-47287171	chr11	AluSc_SINE_Alu	NA	47287142	47287431	N	N	Y	NR1H3	NM_001130101,NM_005693	+	47279496	47290401	Intron_7_5894_3458	47286883	47287171	0.0418202	0.0418202	0.0418202	0.519374	1.26303	0.891204	75.551
chr17:42285252-42285948	chr17	AluJr_SINE_Alu	NA	42285460	42285766	N	N	Y	UBTF	NM_001076683	-	42298250	42282400	Intron_16_1440_1119	42285252	42285948	0.0418202	0.0418202	0.0418202	1.10236	0.770518	0.93644	46.709
chr17:77022000-77022741	chr17	AluSq2_SINE_Alu	NA	77022241	77022535	N	N	Y	C1QTNF1	NM_030968,NM_198594	+	77020250	77045870	Intron_1_22060_1794	77022000	77022741	0	0.0824622	0.0412311	1.51019	1.62803	1.56911	54.433
chr3:194944406-194945221	chr3	AluSp_SINE_Alu	NA	194944604	194944902	N	N	Y	C3orf21	NM_152531	-	194991895	194789012	Intron_2_70127_2624	194944406	194945221	0	0.0824622	0.0412311	0.491853	1.22882	0.860336	22.075
chr7:98670525-98671083	chr7	AluSg4_SINE_Alu	NA	98670728	98671021	N	N	Y	SMURF1	NM_001199847,NM_020429,NM_181349	-	98741743	98625057	Intron_1_81888_70544	98670525	98671083	0.0824622	0	0.0412311	1.06609	1.20945	1.13777	105.835
chr4:141651557-141652193	chr4	AluSx1_SINE_Alu	NA	141651595	141651909	N	N	Y	TBC1D9	NM_015130	-	141677471	141541935	Intron_1_54301_25194	141651557	141652193	0.0824622	0	0.0412311	0.447459	0.762961	0.60521	10.408
chr7:47587261-47587897	chr7	AluSx_SINE_Alu	NA	47587518	47587789	N	N	Y	TNS3	NM_022748	-	47621742	47314751	Intron_1_52903_34069	47587261	47587897	0.0824622	0	0.0412311	0.447459	1.33065	0.889052	34.325
chr19:21949338-21949925	chr19	AluSx3_SINE_Alu	NA	21949513	21949808	N	N	Y	ZNF100	NM_173531	-	21950430	21906842	Intron_1_1640_597	21949338	21949925	0.0824622	0	0.0412311	0.860597	0.77444	0.817519	27.657
chr15:75197490-75198235	chr15	AluSz_SINE_Alu	NA	75197763	75198053	N	N	Y	C15orf17	NM_020447	-	75199462	75192327	Intron_2_1046_756	75197490	75198235	0.0207586	0.0614005	0.0410796	0.887525	1.37851	1.13302	16.122
chr9:114360628-114361262	chr9	blat	NA	114360844	114360938	N	N	Y	PTGR1	NM_012212	-	114361711	114325246	Intron_1_1906_673	114360628	114361262	0.0207586	0.0614005	0.0410796	0.938599	1.51658	1.22759	22.595
chr16:89430095-89430607	chr16	AluJr_SINE_Alu	NA	89430189	89430476	N	N	Y	ANKRD11	NM_013275	-	89556969	89334034	Intron_2_101205_54340	89430095	89430607	0.0201779	0.0597062	0.0399421	0.125531	0.807355	0.466443	15.013
chr1:9304155-9304628	chr1	MIR_SINE_MIR	NA	9303987	9304191	N	N	Y	H6PD	NM_004285	+	9294862	9331394	Intron_1_9858_9266	9304155	9304628	0.0201779	0.0597062	0.0399421	0.954196	1.39232	1.17326	43.952
chr12:50627820-50628437	chr12	hsa-mir-1293	-	50627924	50627995	N	N	Y	LIMA1	NM_016357,NM_001113546	-	50677353	50569562	Intron_2_16922_14287	50627820	50628437	0.0201779	0.0597062	0.0399421	0.899071	1.4199	1.15949	59.479
chr5:31532650-31533104	chr5	AluSx_SINE_Alu	NA	31533062	31533360	N	N	Y	C5orf22	NM_018356	+	31532372	31555165	Intron_1_1798_297	31532650	31533104	-0.0210616	0.100929	0.0399336	1.79586	2.30581	2.05083	22.352
chr7:73512715-73513305	chr7	AluSx_SINE_Alu,AluSz6_SINE_Alu	NA	73512894	73513221	N	N	Y	LIMK1	NM_001204426	+	73507485	73536855	Intron_3_1842_1491	73512715	73513305	0	0.0780025	0.0390013	0.843881	1.50901	1.17645	44.986
chr4:110217597-110218087	chr4	MIR3_SINE_MIR	NA	110217724	110217912	N	N	Y	COL25A1	NM_198721,NM_032518	-	110223799	109734971	Intron_3_250403_3896	110217597	110218087	0.023459	0.023459	0.023459	1.32193	1.67807	1.5	71.979
chr21:38232540-38232927	chr21	MIR_SINE_MIR	NA	38232473	38232623	N	N	Y	HLCS	NM_000411	-	38362545	38123188	Intron_7_129573_36426	38232540	38232927	0.023459	0.023459	0.023459	1.23447	1.88982	1.56214	120.599
chr4:88295913-88296446	chr4	AluSz_SINE_Alu	NA	88296051	88296347	N	N	Y	HSD17B11	NM_016245	-	88312455	88257690	Intron_2_7424_7227	88295913	88296446	0.023459	0.023459	0.023459	1.09311	1.5025	1.2978	38.735
chr1:186800332-186800753	chr1	MIR3_SINE_MIR	NA	186800492	186800587	N	N	Y	PLA2G4A	NM_024420	+	186798031	186958113	Intron_1_25250_2375	186800332	186800753	0.023459	0.023459	0.023459	2.10852	2.12928	2.1189	315.357
chr17:57237544-57237850	chr17	AluSz_SINE_Alu	NA	57237796	57237933	N	N	Y	PRR11	NM_018304	+	57232859	57284070	Intron_1_13942_4531	57237544	57237850	0.023459	0.023459	0.023459	0.584963	0.754888	0.669925	195.303
chr5:406966-408222	chr5	AluSx3_SINE_Alu	NA	407648	407951	N	N	Y	AHRR	NM_001242412,NM_020731	+	304290	438405	Intron_4_36627_30763	406966	408222	0	0.0458037	0.0229018	0.222392	0.662965	0.442679	10.646
chr5:16503414-16503944	chr5	AluSg7_SINE_Alu	NA	16503495	16503799	N	N	Y	FAM134B	NM_001034850	-	16617118	16473146	Intron_3_82290_62192	16503414	16503944	0.0458037	0	0.0229018	0.527247	1.14136	0.834301	12.433
chr9:98045948-98046396	chr9	MIR_SINE_MIR	NA	98046104	98046351	N	N	Y	FANCC	NM_000136	-	98079991	97861335	Intron_1_68156_33635	98045948	98046396	0.0458037	0	0.0229018	0.719892	1.12199	0.920941	55.11
chr14:53370000-53370400	chr14	AluJr4_SINE_Alu	NA	53369973	53370285	N	N	Y	FERMT2	NM_006832,NM_001134999,NM_001135000	-	53417815	53323988	Intron_3_25695_15640	53370000	53370400	0	0.0458037	0.0229018	0.960472	2.09433	1.5274	355.229
chr10:65105710-65106063	chr10	FRAM_SINE_Alu	NA	65105821	65105963	N	N	Y	JMJD1C	NM_032776	-	65225722	64926987	Intron_2_115553_34191	65105710	65106063	0	0.0458037	0.0229018	0.754888	0.906891	0.830889	25.833
chr5:143569623-143570129	chr5	MIRb_SINE_MIR	NA	143569838	143570099	N	N	Y	KCTD16	NM_020768	+	143550436	143856944	Intron_2_31916_15841	143569623	143570129	0.0458037	0	0.0229018	0.645335	1.49596	1.07065	29.544
chr13:21591374-21591773	chr13	AluJr4_SINE_Alu	NA	21591482	21591611	N	N	Y	LATS2	NM_014572	-	21635722	21547175	Intron_2_54280_28250	21591374	21591773	0	0.0458037	0.0229018	0.72792	0.584963	0.656441	54.408
chr5:36665683-36666070	chr5	MIR_SINE_MIR	NA	36665686	36665916	N	N	Y	SLC1A3	NM_001166695	+	36608430	36688436	Intron_2_41441_36187	36665683	36666070	0	0.0458037	0.0229018	1.24793	0.97728	1.1126	20.252
chr8:74725845-74726465	chr8	AluSq2_SINE_Alu	NA	74725985	74726267	N	N	Y	UBE2W	NM_001001481,NM_018299	-	74791110	74702839	Intron_3_14517_11226	74725845	74726465	0	0.0458037	0.0229018	0.329308	1.07215	0.700729	47.003
chr14:67726778-67727284	chr14	5S	+	67726943	67727031	N	N	Y	MPP5	NM_022474	+	67708020	67802536	Intron_1_28167_18781	67726778	67727284	0.0227201	0.0227201	0.0227201	1.04731	1.34104	1.19417	222.503
chr1:224447269-224447865	chr1	AluSz6_SINE_Alu	NA	224447355	224447671	N	N	Y	NVL	NM_002533,NM_206840	-	224517872	224415035	Intron_17_17715_8168	224447269	224447865	0.0227201	0.0227201	0.0227201	0.801454	1.19265	0.99705	96.146
chr4:40542922-40544016	chr4	AluJr_SINE_Alu	NA	40543024	40543298	N	N	Y	RBM47	NM_001098634	-	40631883	40425271	Intron_2_77722_2969	40542922	40544016	0.0227201	0.0227201	0.0227201	0.605721	0.868755	0.737238	31.349
chr21:15906452-15906837	chr21	AluY_SINE_Alu	NA	15906837	15906992	N	N	Y	SAMSN1	NM_022136	-	15918664	15857548	Intron_1_24983_11881	15906452	15906837	0.0227201	0.0227201	0.0227201	0.628031	0.599462	0.613747	46.988
chr9:17628944-17629365	chr9	MIR3_SINE_MIR	NA	17629116	17629289	N	N	Y	SH3GL2	NM_003026	+	17578952	17797122	Intron_1_167778_49869	17628944	17629365	0.0227201	0.0227201	0.0227201	0.584963	1.1375	0.861233	128.3
chr1:220091024-220091513	chr1	AluSx_SINE_Alu	NA	220091040	220091352	N	N	Y	SLC30A10	NM_018713	-	220101993	220087605	Intron_3_2306_328	220091024	220091513	0.0227201	0.0227201	0.0227201	0.444785	0.874469	0.659627	27.47
chrX:77230897-77231427	chrX	AluSx3_SINE_Alu	NA	77230977	77231286	N	N	Y	ATP7A	NM_000052	+	77166193	77305892	Intron_2_16479_3904	77230897	77231427	0	0.0443941	0.0221971	0.345135	0.878009	0.611572	13.782
chr8:19536481-19537212	chr8	AluJb_SINE_Alu	NA	19536685	19536995	N	N	Y	CSGALNACT1	NM_018371	-	19540094	19261671	Intron_1_80607_3137	19536481	19537212	0.0443941	0	0.0221971	2.21205	2.7866	2.49932	164.733
chr12:7079885-7080904	chr12	AluSz_SINE_Alu	NA	7080426	7080737	N	N	Y	EMG1	NM_006331	+	7079943	7085165	Intron_1_3247_141	7079885	7080904	0	0.0443941	0.0221971	0.652077	0.625604	0.638841	15.124
chr1:1790283-1790909	chr1	AluSz_SINE_Alu	NA	1790455	1790756	N	N	Y	GNB1	NM_002074	-	1822526	1716724	Intron_1_51581_31662	1790283	1790909	0	0.0443941	0.0221971	0.384664	0.917538	0.651101	63.868
chrX:117877648-117878319	chrX	AluSx_SINE_Alu	NA	117877826	117878115	N	N	Y	IL13RA1	NM_001560	+	117861558	117928496	Intron_2_5797_2864	117877648	117878319	0.0443941	0	0.0221971	0.955606	1.61382	1.28471	35.608
chr2:86407252-86408285	chr2	AluSq2_SINE_Alu,AluSx_SINE_Alu	NA	86407387	86408028	N	N	Y	IMMT	NM_001100169,NM_001100170,NM_006839	-	86422893	86371054	Intron_2_1676_653	86407252	86408285	0	0.0443941	0.0221971	0.78136	1.18982	0.985592	143.994
chr9:20662325-20662879	chr9	FLAM_C_SINE_Alu	NA	20662629	20662748	N	N	Y	KIAA1797	NM_017794	+	20658308	20995954	Intron_2_35693_3777	20662325	20662879	0.0443941	0	0.0221971	0.903785	1	0.951892	118.302
chrX:10533702-10534683	chrX	AluSx1_SINE_Alu	NA	10533847	10534149	N	N	Y	MID1	NM_001193280,NM_001193279,NM_001193278,NM_001193281	-	10535643	10437304	Intron_1_43814_849	10533702	10534683	0	0.0443941	0.0221971	0.788496	0.909802	0.849149	24.947
chr7:152109595-152110480	chr7	AluJo_SINE_Alu	NA	152110208	152110497	N	N	Y	MLL3	NM_170606	-	152133090	151832009	Intron_1_76950_22673	152109595	152110480	0	0.0443941	0.0221971	0.436099	0.197939	0.317019	18.263
chr6:42945443-42946078	chr6	AluSx_SINE_Alu	NA	42945247	42945536	N	N	Y	PEX6	NM_000287	-	42946981	42931610	Intron_1_3230_246	42945443	42946078	0.0443941	0	0.0221971	0.628031	1.29546	0.961744	7.266
chr1:204263457-204263996	chr1	MIRb_SINE_MIR	NA	204263522	204263668	N	N	Y	PLEKHA6	NM_014935	-	204329044	204187980	Intron_1_84884_65095	204263457	204263996	0	0.0443941	0.0221971	1.76818	2.63662	2.2024	152.386
chr8:30914716-30915306	chr8	AluY_SINE_Alu	NA	30914800	30915112	N	N	Y	WRN	NM_000553	+	30890777	31031277	Intron_1_24398_23522	30914716	30915306	0.0443941	0	0.0221971	0.847997	0.793549	0.820773	46.555
chr7:100250680-100251026	chr7	AluJo_SINE_Alu	NA	100250788	100250926	N	N	Y	ACTL6B	NM_016188	-	100254084	100240725	Intron_4_4883_1788	100250680	100251026	0.0220263	0.0220263	0.0220263	0.14439	0.658963	0.401676	90.777
chr12:52364813-52365281	chr12	ACVR1B	+	52345451	52390862	N	N	Y	ACVR1B	NM_020327	+	52347163	52390863	Intron_1_21765_17764	52364813	52365281	0.0220263	0.0220263	0.0220263	0.4975	0.819428	0.658464	31.578
chr7:97990172-97990925	chr7	AluSx_SINE_Alu	NA	97990386	97990697	N	N	Y	BAIAP2L1	NM_018842	-	98030427	97920961	Intron_2_7228_1120	97990172	97990925	0.0220263	0.0220263	0.0220263	0.693897	1.23447	0.964181	58.528
chr12:56327281-56327840	chr12	MIR_SINE_MIR	NA	56327659	56327887	N	N	Y	DGKA	NM_201444,NM_201554,NM_201445	+	56325811	56347807	Intron_1_3181_1653	56327281	56327840	0.0220263	0.0220263	0.0220263	0.584963	0.415037	0.5	22.112
chr11:105819342-105819759	chr11	AluSc_SINE_Alu	NA	105819312	105819617	N	N	Y	GRIA4	NM_001077244,NM_001077243,NM_000829	+	105480799	105852819	Intron_14_37945_14855	105819342	105819759	0.0220263	0.0220263	0.0220263	0.703607	0.801454	0.752531	57.85
chr9:26949794-26950579	chr9	AluSc8_SINE_Alu	NA	26950028	26950334	N	N	Y	IFT74	NM_001099222	+	26947309	27062931	Intron_1_14485_2725	26949794	26950579	0.0220263	0.0220263	0.0220263	2.64572	2.85316	2.74944	495.993
chr12:123015849-123016135	chr12	AluSz_SINE_Alu	NA	123015800	123016041	N	N	Y	KNTC1	NM_014708	+	123011808	123110947	Intron_2_4471_1253	123015849	123016135	0.0220263	0.0220263	0.0220263	0.61471	0.906891	0.7608	75.53
chr5:65106674-65107901	chr5	AluJb_SINE_Alu	NA	65106524	65106817	N	N	Y	NLN	NM_020726	+	65018022	65125111	Intron_11_2089_1295	65106674	65107901	0.0220263	0.0220263	0.0220263	0.491853	0.61471	0.553281	11.305
chr21:44150849-44151561	chr21	AluSp_SINE_Alu	NA	44151062	44151366	N	N	Y	PDE9A	NM_002606,NM_001001585,NM_001001584,NM_001001583,NM_001001582,NM_001001581,NM_001001580,NM_001001579,NM_001001578,NM_001001577,NM_001001576,NM_001001575,NM_001001574,NM_001001573,NM_001001572,NM_001001571,NM_001001570,NM_001001569,NM_001001568,NM_001001567	+	44073861	44195618	Intron_4_33058_32084	44150849	44151561	0.0220263	0.0220263	0.0220263	0.813587	1.12553	0.969559	48.256
chr6:42887415-42887846	chr6	AluJb_SINE_Alu,AluJo_SINE_Alu,AluY_SINE_Alu	NA	42887169	42888087	N	N	Y	PTCRA	NM_138296	+	42883726	42893575	Intron_1_6899_3765	42887415	42887846	0.0220263	0.0220263	0.0220263	0.571157	1.02046	0.79581	35.605
chr18:12410618-12411141	chr18	AluSz_SINE_Alu	NA	12410688	12410975	N	N	Y	SLMO1	NM_001142405,NM_006553	+	12407894	12432236	Intron_1_12317_2873	12410618	12411141	0.0220263	0.0220263	0.0220263	0.975752	1.61667	1.29621	14.823
chr16:69019179-69019732	chr16	AluJb_SINE_Alu	NA	69019333	69019621	N	N	Y	TMCO7	NM_024562	+	68877508	69119085	Intron_15_48659_11384	69019179	69019732	0.0220263	0.0220263	0.0220263	1.16993	1.73697	1.45345	112.118
chr12:112791209-112791693	chr12	AluSg_SINE_Alu	NA	112791352	112791498	N	N	Y	C12orf51	NM_001109662	-	112819896	112597991	Intron_1_62209_28304	112791209	112791693	-0.0230836	0.0671142	0.0220153	0.647698	1.1375	0.892601	81.882
chr3:113631930-113632461	chr3	AluSx_SINE_Alu	NA	113632090	113632257	N	N	Y	GRAMD1C	NM_001172105	+	113616317	113666021	Intron_4_6580_4228	113631930	113632461	0.0671142	-0.0230836	0.0220153	0.314109	0.434403	0.374256	25.926
chr17:79300402-79300958	chr17	AluSx_SINE_Alu	NA	79300275	79300462	N	N	Y	TMEM105	NM_178520	-	79304474	79285071	Intron_1_15662_3263	79300402	79300958	-0.0230836	0.0671142	0.0220153	0.389042	0.63005	0.509546	28.802
chr5:37433070-37433697	chr5	AluSz6_SINE_Alu	NA	37433167	37433462	N	N	Y	WDR70	NM_018034	+	37379411	37752774	Intron_5_41351_36711	37433070	37433697	-0.0230836	0.0671142	0.0220153	0.796467	0.610053	0.70326	11.192
chr3:48963838-48964459	chr3	AluSq_SINE_Alu,AluSq2_SINE_Alu	NA	48963720	48964282	N	N	Y	ARIH2	NM_006321	+	48956280	49022971	Intron_2_4650_3904	48963838	48964459	0.0430687	0	0.0215344	0.462972	0.790547	0.626759	29.272
chr19:55802890-55803629	chr19	FLAM_C_SINE_Alu,AluJb_SINE_Alu	NA	55802493	55802894	N	N	Y	BRSK1	NM_032430	+	55795533	55823903	Intron_4_4396_2271	55802890	55803629	0.0430687	0	0.0215344	1.23349	1.70941	1.47145	49.511
chr1:24689579-24690208	chr1	MIRb_SINE_MIR	NA	24689952	24690112	N	N	Y	C1orf201	NM_001199012	-	24741587	24683488	Intron_7_8632_6270	24689579	24690208	0	0.0430687	0.0215344	0.491853	1.22882	0.860336	53.719
chr3:85210778-85211306	chr3	AluSq_SINE_Alu	NA	85210885	85211187	N	N	Y	CADM2	NM_001167675,NM_001167674	+	85008132	86123579	Intron_1_842377_202223	85210778	85211306	0.0430687	0	0.0215344	0.616671	1.1592	0.887935	26.71
chr1:117098425-117099136	chr1	AluSz_SINE_Alu	NA	117098597	117098903	N	N	Y	CD58	NM_001779,NR_026665,NM_001144822	-	117113715	117057155	Intron_1_26298_14744	117098425	117099136	0	0.0430687	0.0215344	0.178337	0.610053	0.394195	43.631
chr9:124371753-124372621	chr9	MIR3_SINE_MIR	NA	124371918	124372055	N	N	Y	DAB2IP	NM_032552	+	124329398	124547809	Intron_1_111449_42680	124371753	124372621	0	0.0430687	0.0215344	1.56435	1.3523	1.45833	23.503
chr7:6095245-6095728	chr7	AluSp_SINE_Alu,AluSx_SINE_Alu,AluSg7_SINE_Alu	NA	6095330	6096244	N	N	Y	EIF2AK1	NM_001134335,NM_014413	-	6098860	6061877	Intron_1_4261_3110	6095245	6095728	0	0.0430687	0.0215344	0.68966	0.952694	0.821177	66.742
chr9:112215800-112216494	chr9	AluSz_SINE_Alu	NA	112216012	112216316	N	N	Y	PTPN3	NM_001145368,NM_002829	-	112260593	112137973	Intron_5_5640_628	112215800	112216494	0	0.0430687	0.0215344	1.51658	2.04924	1.78291	108.018
chr14:68953873-68954692	chr14	AluSx_SINE_Alu	NA	68954224	68954521	N	N	Y	RAD51L1	NM_133510,NM_002877,NM_133509	+	68286495	69062738	Intron_10_126234_19315	68953873	68954692	0.0430687	0	0.0215344	0.852443	0.712718	0.78258	99.397
chr2:228740428-228741231	chr2	AluY_SINE_Alu	NA	228740729	228741035	N	N	Y	WDR69	NM_178821	+	228736326	228789026	Intron_1_13621_4384	228740428	228741231	0.0430687	0	0.0215344	1.12553	1.72379	1.42466	39.635
chr16:85032113-85032846	chr16	AluSx_SINE_Alu	NA	85032355	85032660	N	N	Y	ZDHHC7	NM_001145548,NM_017740	-	85045141	85008066	Intron_1_15278_12412	85032113	85032846	0.0430687	0	0.0215344	0.381871	0.788496	0.585183	21.059
chr11:85758714-85759310	chr11	AluSq_SINE_Alu	NA	85758859	85759153	N	N	Y	PICALM	NM_001206947	-	85780923	85668213	Intron_1_38108_21749	85758714	85759310	0.0213737	0.0213737	0.0213737	0.394279	0.824913	0.609596	69.42
chr17:64498614-64499271	chr17	AluSx_SINE_Alu	NA	64498348	64498652	N	N	Y	PRKCA	NM_002737	+	64298925	64806862	Intron_3_145071_6541	64498614	64499271	0.0213737	0.0213737	0.0213737	0.425306	0.75336	0.589333	67.12
chr18:9752009-9752720	chr18	AluSx1_SINE_Alu	NA	9752217	9752521	N	N	Y	RAB31	NM_006868	+	9708227	9862553	Intron_1_66833_43923	9752009	9752720	0.0213737	0.0213737	0.0213737	0.843881	1.82312	1.3335	10.724
chr4:2862351-2862846	chr4	MIR_SINE_MIR	NA	2862438	2862639	N	N	Y	ADD1	NM_001119,NM_176801,NM_014190,NM_014189	+	2845583	2931789	Intron_1_31871_16847	2862351	2862846	0.065095	-0.0223678	0.0213636	1.04731	0.95109	0.999198	50.987
chr15:93460325-93461214	chr15	AluSx_SINE_Alu	NA	93460506	93460819	N	N	Y	CHD2	NM_001042572,NM_001271	+	93443550	93571237	Intron_2_23021_16240	93460325	93461214	0.0418202	0	0.0209101	0.423211	0.915608	0.66941	17.65
chr16:66863609-66864252	chr16	AluSx_SINE_Alu	NA	66863802	66864084	N	N	Y	NAE1	NM_003905,NM_001018159,NM_001018160	-	66864879	66836780	Intron_1_4263_819	66863609	66864252	0.0418202	0	0.0209101	0.915111	1.08017	0.997641	25.83
chr7:131231682-131232292	chr7	AluSp_SINE_Alu	NA	131231851	131232157	N	N	Y	PODXL	NM_005397,NM_001018111	-	131241376	131185020	Intron_1_44826_9031	131231682	131232292	0	0.0418202	0.0209101	0.321928	1.07973	0.700828	30.511
chr4:77434246-77434965	chr4	AluSx1_SINE_Alu	NA	77434483	77434765	N	N	Y	SHROOM3	NM_020859	+	77356252	77704405	Intron_1_119388_77232	77434246	77434965	0	0.0418202	0.0209101	2.09954	1.75336	1.92645	53.639
chr1:173495953-173496409	chr1	AluSx_SINE_Alu	NA	173495980	173496283	N	N	Y	SLC9A11	NM_178527	-	173572233	173469603	Intron_18_3190_2862	173495953	173496409	0	0.0418202	0.0209101	0.72792	1.10852	0.918222	96.958
chr15:52127353-52127927	chr15	AluJb_SINE_Alu	NA	52127495	52127805	N	N	Y	TMOD3	NM_014547	+	52121824	52204331	Intron_1_32974_5607	52127353	52127927	0	0.0418202	0.0209101	0.77444	0.941897	0.858169	36.758
chr7:138792150-138792710	chr7	AluSx_SINE_Alu	NA	138792266	138792523	N	N	Y	ZC3HAV1	NM_020119,NM_024625	-	138794465	138728265	Intron_1_19264_1339	138792150	138792710	0	0.0418202	0.0209101	0.434403	0.648528	0.541465	21.725
chr15:64863797-64864542	chr15	AluSx1_SINE_Alu	NA	64863870	64864143	N	N	Y	ZNF609	NM_015042	+	64791618	64978266	Intron_1_122660_71804	64863797	64864542	0	0.0418202	0.0209101	0.395929	0.533432	0.46468	21.528
chr17:42262539-42263817	chr17	FLAM_A_SINE_Alu	NA	42262452	42262578	N	N	Y	C17orf65	NM_178542	-	42264082	42253351	Intron_1_3471_754	42262539	42263817	0.0207586	0.0207586	0.0207586	0.95818	1.31366	1.13592	76.847
chr16:2300576-2301300	chr16	AluSx_SINE_Alu	NA	2300814	2301120	N	N	Y	ECI1	NM_001919,NM_001178029	-	2301602	2289872	Intron_2_4329_378	2300576	2301300	0.0207586	0.0207586	0.0207586	0.95109	1.60618	1.27863	27.169
chr1:45434098-45434943	chr1	AluSq2_SINE_Alu	NA	45434289	45434583	N	N	Y	EIF2B3	NM_020365,NM_001166588	-	45452361	45316193	Intron_3_36649_9466	45434098	45434943	0.0207586	0.0207586	0.0207586	1.04064	1.31366	1.17715	139.411
chr5:138708708-138709354	chr5	AluSz_SINE_Alu	NA	138708858	138709167	N	N	Y	SLC23A1	NM_152685,NM_005847	-	138719039	138702884	Intron_13_5148_4059	138708708	138709354	0.0207586	0.0207586	0.0207586	1.05733	1.11247	1.0849	12.251
chr10:73992351-73992849	chr10	AluSc_SINE_Alu	NA	73992368	73992661	N	N	Y	ANAPC16	NM_001242546,NM_001242547,NM_001242548,NM_173473,NR_038391,NR_038392	+	73975757	73995618	Intron_2_2560_2402	73992351	73992849	-0.0216951	0.0631938	0.0207494	0.449803	0.964376	0.70709	11.339
chr12:110492878-110493486	chr12	AluSx_SINE_Alu	NA	110493019	110493310	N	N	Y	C12orf76	NM_207435	-	110505500	110478982	Intron_4_14729_1811	110492878	110493486	0.0631938	-0.0216951	0.0207494	0.793549	1.67807	1.23581	98.147
chr3:197478039-197478669	chr3	AluSz6_SINE_Alu	NA	197478229	197478502	N	N	Y	FYTTD1	NM_032288	+	197476623	197511317	Intron_1_6351_1409	197478039	197478669	0.0631938	-0.0216951	0.0207494	0.423211	1	0.711606	19.514
chr5:31810853-31811509	chr5	AluSx3_SINE_Alu	NA	31811086	31811375	N	N	Y	PDZD2	NM_178140	+	31799030	32111038	Intron_1_183429_11350	31810853	31811509	-0.0216951	0.0631938	0.0207494	1.06871	1.25716	1.16294	10.683
chr3:169975989-169976502	chr3	7SK	+	169976423	169976510	N	N	Y	PRKCI	NM_002740	+	169940219	170023770	Intron_2_24617_23106	169975989	169976502	0.0631938	-0.0216951	0.0207494	0.668794	0.758992	0.713893	13.904
chr6:52319458-52320090	chr6	AluJb_SINE_Alu	NA	52319607	52319903	N	N	Y	EFHC1	NM_001172420	+	52285804	52360583	Intron_6_10607_689	52319458	52320090	0.040642	0	0.020321	1.06817	1.43812	1.25315	48.037
chr1:205145132-205145535	chr1	AluSp_SINE_Alu	NA	205145323	205145634	N	N	Y	DSTYK	NM_015375,NM_199462	-	205180727	205111630	Intron_2_17585_11212	205145132	205145535	-0.0443941	0.0848889	0.0202474	0.852443	1.078	0.965223	68.675
chr1:21662428-21663063	chr1	AluJo_SINE_Alu,AluSx_SINE_Alu,AluY_SINE_Alu,AluSx_SINE_Alu	NA	21662599	21663555	N	N	Y	ECE1	NM_001113348	-	21672034	21543739	Intron_1_55219_9123	21662428	21663063	-0.0443941	0.0848889	0.0202474	1.36923	1.79586	1.58255	49.562
chr20:31892793-31893504	chr20	AluSc8_SINE_Alu	NA	31893114	31893420	N	N	Y	C20orf114	NM_033197	+	31870940	31897684	Intron_13_1110_451	31892793	31893504	-0.0210616	0.0614005	0.0201695	0.63743	0.688056	0.662743	24.682
chr8:29939411-29940069	chr8	AluSx3_SINE_Alu	NA	29939576	29939867	N	N	Y	TMEM66	NM_016127	-	29940649	29920630	Intron_1_8791_622	29939411	29940069	-0.0210616	0.0614005	0.0201695	0.455679	0.801454	0.628567	13.035
chr7:74212614-74213247	chr7	AluSx1_SINE_Alu	NA	74212845	74213147	N	N	Y	GTF2IRD2	NM_173537	-	74267841	74210483	Intron_15_3721_3395	74212614	74213247	0.0395284	0	0.0197642	1.68038	2.07215	1.87627	635.007
chr3:33156273-33156911	chr3	AluJb_SINE_Alu	NA	33156435	33156735	N	N	Y	CRTAP	NM_006371	+	33155449	33189265	Intron_1_5795_552	33156273	33156911	-0.0204641	0.0597062	0.0196211	0.610053	1	0.805027	17.657
chr17:61510223-61510855	chr17	AluY_SINE_Alu	NA	61510411	61510634	N	N	Y	CYB561	NM_001915	-	61523722	61509664	Exon_6_2291_1416	61510223	61510855	0.0191088	0.0191088	0.0191088	1.37851	1.926	1.65226	102.345
chr17:58682055-58682639	chr17	AluJb_SINE_Alu	NA	58681922	58682101	N	N	Y	PPM1D	NM_003620	+	58677543	58743640	Intron_1_22634_4100	58682055	58682639	-0.0198996	0.058103	0.0191017	0.79518	0.79518	0.79518	106.274
chr19:11607220-11607742	chr19	AluSz_SINE_Alu	NA	11607400	11607673	N	N	Y	ZNF653	NM_138783	-	11616738	11594241	Intron_2_2130_1629	11607220	11607742	-0.018859	0.0551416	0.0181413	1.04947	1.84052	1.445	24.656
chr1:222998904-222999401	chr1	AluSx1_SINE_Alu	NA	222998835	222999146	N	N	Y	DISP1	NM_032890	+	222988430	223179337	Intron_1_84609_10639	222998904	222999401	-0.0384741	0.0740006	0.0177632	0.645335	0.962525	0.80393	54.94
chr10:75983500-75984154	chr10	AluSz_SINE_Alu	NA	75983564	75983869	N	N	Y	ADK	NM_001123,NM_001202449	+	75936246	76469061	Intron_2_113828_23231	75983500	75984154	0	0	0	0.269187	0.521953	0.39557	8.686
chr11:47685280-47685790	chr11	AluSp_SINE_Alu,AluSq2_SINE_Alu	NA	47685106	47685704	N	N	Y	AGBL2	NM_024783	-	47736928	47681142	Intron_17_3843_2972	47685280	47685790	0	0	0	0.0671142	0.777608	0.422361	44.737
chr1:49404500-49404942	chr1	MIRb_SINE_MIR	NA	49404555	49404781	N	N	Y	AGBL4	NM_032785	-	50489626	48998526	Intron_5_178353_106534	49404500	49404942	0	0	0	0.678072	1	0.839036	175.809
chr14:55851792-55852466	chr14	AluSx_SINE_Alu	NA	55852007	55852310	N	N	Y	ATG14	NM_014924	-	55878576	55833108	Intron_5_3667_447	55851792	55852466	0	0	0	0.434403	0.648528	0.541465	56.156
chr17:42221817-42222450	chr17	AluSx_SINE_Alu,AluSx3_SINE_Alu,AluSx_SINE_Alu,FLAM_A_SINE_Alu,AluSx_SINE_Alu	NA	42221332	42222383	N	N	Y	C17orf53	NM_001171251,NM_024032	+	42219273	42239844	Intron_1_3057_2620	42221817	42222450	0	0	0	0.40439	0.667425	0.535907	55.187
chr2:21021626-21022426	chr2	AluY_SINE_Alu	NA	21021889	21022202	N	N	Y	C2orf43	NM_021925	-	21022827	20884817	Intron_1_21571_770	21021626	21022426	0	0	0	0.77444	0.860597	0.817519	13.684
chr3:45936791-45937175	chr3	AluSz6_SINE_Alu	NA	45936922	45937222	N	N	Y	CCR9	NM_006641,NM_031200,NR_036525	+	45927995	45944667	Intron_2_2606_537	45936791	45937175	0	0	0	0.277534	0.886343	0.581939	32.344
chr5:68551538-68552003	chr5	AluSz_SINE_Alu,AluJo_SINE_Alu	NA	68551644	68552084	N	N	Y	CDK7	NM_001799	+	68530621	68573257	Intron_5_2514_415	68551538	68552003	0	0	0	0.540568	0.909802	0.725185	20.155
chr16:70522736-70523107	chr16	AluSx_SINE_Alu,AluSg7_SINE_Alu,FLAM_A_SINE_Alu,AluSq_SINE_Alu	NA	70521718	70522753	N	N	Y	COG4	NM_001195139,NM_015386	-	70557457	70514471	Intron_13_6360_1311	70522736	70523107	0	0	0	0.72792	0.643856	0.685888	51.491
chr10:101803961-101804545	chr10	AluJb_SINE_Alu,AluSz_SINE_Alu	NA	101804124	101804765	N	N	Y	CPN1	NM_001308	-	101841642	101802064	Intron_8_6184_4261	101803961	101804545	0	0	0	1.08489	1.64211	1.3635	15.618
chr10:127597421-127598930	chr10	AluJr_SINE_Alu	NA	127598074	127598390	N	N	Y	FANK1	NM_145235	+	127585107	127698161	Intron_1_83505_12951	127597421	127598930	0	0	0	0.215729	0.133267	0.174498	4.462
chr1:15681011-15681955	chr1	AluSx_SINE_Alu	NA	15681422	15681723	N	N	Y	FHAD1	NM_052929	+	15573767	15724622	Intron_19_5125_2003	15681011	15681955	0	0	0	0.228269	0.703607	0.465938	23.867
chr16:2965426-2966240	chr16	AluSx3_SINE_Alu,AluSx_SINE_Alu	NA	2965141	2965460	N	N	Y	FLYWCH1	NM_020912,NM_032296	+	2961979	3001209	Intron_2_15323_1543	2965426	2966240	0	0	0	0.156119	0.847997	0.502058	19.67
chr8:28365372-28365813	chr8	AluJr4_SINE_Alu	NA	28365416	28365711	N	N	Y	FZD3	NM_017412,NM_145866	+	28351721	28431785	Intron_2_17435_4873	28365372	28365813	0	0	0	0.600393	0.800691	0.700542	69.73
chr1:109202967-109203958	chr1	AluYa5_SINE_Alu	NA	109203264	109203574	N	N	Y	HENMT1	NM_144584	-	109204148	109190909	Intron_1_1221_343	109202967	109203958	0	0	0	1.40939	1.85798	1.63369	25.116
chr1:186012858-186013249	chr1	AluSq2_SINE_Alu	NA	186012919	186013234	N	N	Y	HMCN1	NM_031935	+	185703682	186160085	Intron_40_4551_2785	186012858	186013249	0	0	0	0.4975	0.584963	0.541231	76.916
chr2:85218949-85219387	chr2	AluSx_SINE_Alu	NA	85219383	85219634	N	N	Y	KCMF1	NM_020122	+	85198230	85286595	Intron_1_56421_20578	85218949	85219387	0	0	0	1.08746	1.93074	1.5091	48.284
chr12:10540150-10540542	chr12	AluSx_SINE_Alu	NA	10540161	10540444	N	N	Y	KLRC4-KLRK1	NM_001199805	-	10562745	10524951	Intron_7_1760_1023	10540150	10540542	0	0	0	0.345135	0.697437	0.521286	71.69
chr12:12604423-12604702	chr12	AluSc_SINE_Alu	NA	12604535	12604879	N	N	Y	LOH12CR1	NM_058169	+	12510019	12619838	Intron_3_29760_15843	12604423	12604702	0	0	0	0.678072	0.736966	0.707519	98.297
chr3:152024661-152025185	chr3	AluSx_SINE_Alu	NA	152024781	152025077	N	N	Y	MBNL1	NM_207294,NM_207297,NM_207296,NM_207295,NM_207293	+	152017193	152183568	Intron_1_114573_6767	152024661	152025185	0	0	0	0.211504	1.2115	0.711504	39.517
chr12:78321638-78322259	chr12	AluSx_SINE_Alu	NA	78321724	78322023	N	N	Y	NAV3	NM_014903	+	78225068	78606790	Intron_1_108614_96464	78321638	78322259	0	0	0	0.479168	0.862496	0.670832	49.927
chr20:46193374-46194224	chr20	AluSq_SINE_Alu	NA	46193733	46194024	N	N	Y	NCOA3	NM_006534,NM_001174088,NM_181659,NM_001174087	+	46130600	46285621	Intron_1_81163_63036	46193374	46194224	0	0	0	1.28011	1.36257	1.32134	64.979
chr17:65403889-65404551	chr17	U13_	-	65403955	65404063	N	N	Y	PITPNC1	NM_181671,NM_012417	+	65373923	65689647	Intron_1_154599_29902	65403889	65404551	0	0	0	1.76296	2.17477	1.96887	148.007
chr12:33032915-33033540	chr12	AluSx1_SINE_Alu	NA	33033054	33033362	N	N	Y	PKP2	NM_004572,NM_001005242	-	33049780	32943679	Intron_1_17476_16215	33032915	33033540	0	0	0	0.762961	0.510195	0.636578	26.884
chr3:49987778-49988324	chr3	SSU-rRNA_Hsa	+	49987456	49987902	N	N	Y	RBM6	NM_001167582,NM_005777	+	49977476	50114685	Intron_1_22350_10393	49987778	49988324	0	0	0	0.72792	1.06609	0.897005	24.295
chr1:8455156-8455845	chr1	AluSx3_SINE_Alu	NA	8455253	8455553	N	N	Y	RERE	NM_012102,NM_001042681	-	8877699	8412463	Intron_12_56752_27286	8455156	8455845	0	0	0	0.206451	0.387023	0.296737	27.47
chrX:38185826-38186470	chrX	AluSp_SINE_Alu	NA	38186029	38186327	N	N	Y	RPGR	NM_000328,NM_001034853	-	38186788	38128422	Intron_1_3815_444	38185826	38186470	0	0	0	0.697971	0.678072	0.688022	7.076
chr17:75128010-75128906	chr17	AluSx_SINE_Alu	NA	75128308	75128604	N	N	Y	SEC14L1	NM_001204410	+	75085234	75213181	Intron_2_49298_39029	75128010	75128906	0	0	0	0	0.22741	0.113705	26.516
chr1:154456974-154457531	chr1	AluSx1_SINE_Alu	NA	154457156	154457470	N	N	Y	SHE	NM_001010846	-	154474526	154451953	Intron_5_1607_1166	154456974	154457531	0	0	0	0.976541	1.06817	1.02236	32.964
chr1:169442350-169442959	chr1	AluSz_SINE_Alu	NA	169442470	169442783	N	N	Y	SLC19A2	NM_006996	-	169455208	169433148	Intron_2_6968_3738	169442350	169442959	0	0	0	0.610053	1.14439	0.877222	46.307
chr17:20100566-20100981	chr17	MER51-int_LTR_ERV1,MER51-int_LTR_ERV1,MER51-int_LTR_ERV1,MER51-int_LTR_ERV1	NA	20099072	20102015	N	N	Y	SPECC1	NM_001033554,NM_001033555	+	20059401	20218067	Intron_1_48096_41224	20100566	20100981	0	0	0	1.20945	1.20945	1.20945	296.875
chr12:109222654-109223488	chr12	AluSz6_SINE_Alu	NA	109222823	109223101	N	N	Y	SSH1	NM_018984,NM_001161330	-	109251359	109176465	Intron_2_29276_23342	109222654	109223488	0	0	0	0.838249	1.52546	1.18186	58.471
chr19:49058744-49059486	chr19	AluSx_SINE_Alu,AluSx_SINE_Alu,AluSx_SINE_Alu	NA	49058846	49059333	N	N	Y	SULT2B1	NM_177973	+	49055428	49102684	Intron_1_23617_3535	49058744	49059486	0	0	0	0.337035	0.610053	0.473544	12.263
chr1:28880237-28881090	chr1	AluSq_SINE_Alu	NA	28880428	28880739	N	N	Y	TRNAU1AP	NM_017846,NR_003109	+	28879528	28905057	Intron_2_6895_414	28880237	28881090	0	0	0	1.90122	1.95693	1.92908	77.544
chr3:75787307-75788486	chr3	hsa-mir-4273	+	75787430	75787514	N	N	Y	ZNF717	NM_001128223	-	75834255	75786028	Exon_5_2468_600	75787307	75788486	0	0	0	0.302563	0.302563	0.302563	17.173
chr10:73858716-73859784	chr10	AluSp_SINE_Alu	NA	73859296	73859608	N	N	Y	ASCC1	NM_001198799,NM_001198800	-	73976183	73856273	Intron_9_30631_28589	73858716	73859784	-0.0198996	0.0196288	-0.000135375	0.415037	1.04307	0.729053	9.143
chr8:22211265-22211904	chr8	AluJo_SINE_Alu	NA	22211277	22211588	N	N	Y	PIWIL2	NM_001135721	+	22133079	22213584	Intron_21_1058_859	22211265	22211904	-0.0198996	0.0196288	-0.000135375	1.12553	1.87447	1.5	112.209
chr2:224652463-224653063	chr2	AluSz_SINE_Alu	NA	224652680	224652962	N	N	Y	AP1S3	NM_001039569	-	224702319	224620046	Intron_1_59578_49401	224652463	224653063	0.0201779	-0.0204641	-0.00014311	0.600393	0.903785	0.752089	37.183
chr3:38108963-38109678	chr3	AluSx_SINE_Alu	NA	38109243	38109544	N	N	Y	DLEC1	NM_007337,NM_007335	+	38080695	38164228	Intron_6_20238_3910	38108963	38109678	-0.0204641	0.0201779	-0.00014311	1.1304	0.648528	0.889462	40.98
chr21:46558412-46559313	chr21	AluSz6_SINE_Alu	NA	46558825	46559135	N	N	Y	ADARB1	NM_001112,NR_027674,NR_027672,NM_015834,NM_015833,NR_027673,NM_001160230	+	46494492	46646478	Intron_2_43036_10374	46558412	46559313	-0.0210616	0.0207586	-0.000151528	1.38466	1.71272	1.54869	51.01
chr3:196947936-196948621	chr3	AluSx1_SINE_Alu	NA	196948106	196948423	N	N	Y	DLG1	NM_001098424,NM_001204386,NM_004087	-	197025447	196769430	Intron_4_88089_61271	196947936	196948621	0.0207586	-0.0210616	-0.000151528	0.865699	1.39079	1.12824	43.908
chr18:46941835-46942517	chr18	AluSq_SINE_Alu	NA	46942015	46942313	N	N	Y	DYM	NM_017653	-	46987079	46570171	Intron_2_38609_14448	46941835	46942517	0.0207586	-0.0210616	-0.000151528	0.640458	1.30485	0.972656	19.843
chr1:240622595-240623138	chr1	AluSx4_SINE_Alu	NA	240622737	240623046	N	N	Y	FMN2	NM_020066	+	240255184	240638489	Intron_16_34161_21356	240622595	240623138	-0.0210616	0.0207586	-0.000151528	0.812914	0.597902	0.705408	55.627
chr12:124851921-124852601	chr12	AluSz_SINE_Alu	NA	124852166	124852479	N	N	Y	NCOR2	NM_001077261,NM_006312,NM_001206654	-	125052010	124808956	Intron_21_8222_4306	124851921	124852601	-0.0210616	0.0207586	-0.000151528	0.678072	0.847997	0.763034	23.519
chr8:22184462-22185352	chr8	AluSx_SINE_Alu	NA	22184528	22184815	N	N	Y	PIWIL2	NM_001135721	+	22133079	22213584	Intron_20_34683_9119	22184462	22185352	0.0207586	-0.0210616	-0.000151528	0.156119	0.75336	0.45474	25.068
chr16:11944490-11945048	chr16	AluSx1_SINE_Alu	NA	11944647	11944846	N	N	Y	RSL1D1	NM_015659	-	11945442	11928054	Intron_1_989_495	11944490	11945048	-0.0210616	0.0207586	-0.000151528	-0.0565835	0.29956	0.121488	12.919
chr11:33082247-33083448	chr11	AluJb_SINE_Alu	NA	33082516	33082800	N	N	Y	TCP11L1	NM_001145541	+	33061560	33095109	Intron_6_2434_2206	33082247	33083448	-0.0210616	0.0207586	-0.000151528	0.452512	0.337035	0.394774	27.567
chr20:48720364-48720930	chr20	AluSc_SINE_Alu	NA	48720538	48720835	N	N	Y	UBE2V1	NM_199144,NM_021988	-	48732494	48697660	Intron_1_18664_11374	48720364	48720930	-0.0210616	0.0207586	-0.000151528	0.570316	1	0.785158	20.481
chr11:966714-967377	chr11	AluSg_SINE_Alu	NA	966886	967185	N	N	Y	AP2A2	NM_001242837,NM_012305	+	925808	1012245	Intron_2_10663_7540	966714	967377	0.0213737	-0.0216951	-0.00016071	0.683526	1	0.841763	57.519
chr19:41747991-41748356	chr19	chr19_9_Pseudo_TTT-	-	41748142	41748214	N	N	Y	AXL	NM_001699,NM_021913	+	41725107	41767671	Intron_10_3162_2548	41747991	41748356	-0.0216951	0.0213737	-0.00016071	0.710493	0.710493	0.710493	88.948
chr18:63435316-63436133	chr18	AluSx_SINE_Alu	NA	63435458	63435737	N	N	Y	CDH7	NM_004361	+	63418156	63548175	Intron_2_46651_5436	63435316	63436133	-0.0216951	0.0213737	-0.00016071	0.545434	0.744743	0.645089	8.448
chr20:31319724-31320168	chr20	AluJb_SINE_Alu	NA	31319900	31320197	N	N	Y	COMMD7	NM_001099339,NM_053041	-	31331814	31290492	Intron_1_15164_11167	31319724	31320168	-0.0216951	0.0213737	-0.00016071	0.0721498	0.572579	0.322364	24.507
chr8:142162344-142162863	chr8	L1MB7_LINE_L1	NA	142162339	142163148	N	N	Y	DENND3	NM_014957	+	142138719	142205900	Intron_7_4011_667	142162344	142162863	0.0213737	-0.0216951	-0.00016071	0.371969	1.04182	0.706894	14.896
chr2:149428099-149428635	chr2	AluJo_SINE_Alu	NA	149428304	149428552	N	N	Y	EPC2	NM_015630	+	149402559	149545136	Intron_1_45043_25628	149428099	149428635	0.0213737	-0.0216951	-0.00016071	0.584963	0.78136	0.683161	58.695
chr12:66697043-66697615	chr12	AluSx_SINE_Alu,AluSx_SINE_Alu	NA	66697127	66697445	N	N	Y	HELB	NM_033647	+	66696355	66731958	Intron_1_1940_759	66697043	66697615	-0.0216951	0.0213737	-0.00016071	0.762961	0.762961	0.762961	35.64
chr17:2396650-2397214	chr17	AluY_SINE_Alu	NA	2396444	2396679	N	N	Y	METTL16	NM_024086	-	2415200	2319347	Intron_2_24318_8565	2396650	2397214	-0.0216951	0.0213737	-0.00016071	0.610053	0.610053	0.610053	37.289
chr11:73467543-73468078	chr11	AluSx_SINE_Alu	NA	73467723	73468018	N	N	Y	RAB6A	NM_198896,NM_002869	-	73472201	73386682	Intron_1_29742_3800	73467543	73468078	-0.0216951	0.0213737	-0.00016071	0.554589	0.882643	0.718616	48.956
chr4:39029153-39030160	chr4	AluSx_SINE_Alu,AluSz_SINE_Alu,AluSx_SINE_Alu	NA	39029171	39029807	N	N	Y	TMEM156	NM_024943	-	39034041	38968440	Intron_1_33316_4189	39029153	39030160	-0.0216951	0.0213737	-0.00016071	1.94902	2.48829	2.21865	173.966
chr16:16122777-16123768	chr16	AluSz6_SINE_Alu	NA	16123073	16123379	N	N	Y	ABCC1	NM_019898,NM_004996,NM_019899,NM_019862,NM_019900	+	16043433	16236930	Intron_5_16487_12794	16122777	16123768	-0.0223678	0.0220263	-0.000170753	0.232661	0.847997	0.540329	15.267
chr12:51178784-51179319	chr12	FLAM_A_SINE_Alu	NA	51178924	51179053	N	N	Y	ATF1	NM_005171	+	51157788	51214943	Intron_2_15670_5030	51178784	51179319	0.0220263	-0.0223678	-0.000170753	0.545434	1.3604	0.952918	38.405
chr18:55442680-55443294	chr18	AluSp_SINE_Alu	NA	55442874	55443175	N	N	Y	ATP8B1	NM_005603	-	55470327	55313658	Intron_1_71168_27242	55442680	55443294	-0.0223678	0.0220263	-0.000170753	0.371969	0.79518	0.583574	17.202
chr18:43779393-43779763	chr18	AluSz_SINE_Alu	NA	43779281	43779569	N	N	Y	C18orf25	NM_145055,NM_001008239	+	43753987	43846955	Intron_1_41480_25282	43779393	43779763	0.0220263	-0.0223678	-0.000170753	0.628031	0.886343	0.757187	18.304
chr1:150736847-150737412	chr1	AluSx1_SINE_Alu	NA	150736714	150737012	N	N	Y	CTSS	NM_004079,NM_001199739	-	150738433	150702671	Exon_2_127_111	150736847	150737412	-0.0223678	0.0220263	-0.000170753	1.60942	1.80206	1.70574	116.642
chr3:122543509-122544061	chr3	AluSz6_SINE_Alu	NA	122543567	122543879	N	N	Y	DIRC2	NM_032839	+	122513900	122599986	Intron_2_19849_17988	122543509	122544061	0.0220263	-0.0223678	-0.000170753	0.640458	1.17932	0.909891	44.883
chr11:94840594-94841468	chr11	AluSc8_SINE_Alu	NA	94840826	94841130	N	N	Y	ENDOD1	NM_015036	+	94822973	94865815	Intron_1_38149_17640	94840594	94841468	-0.0223678	0.0220263	-0.000170753	0.452512	1	0.726256	30.853
chr3:69234735-69235322	chr3	AluSx1_SINE_Alu	NA	69234910	69235206	N	N	Y	FRMD4B	NM_015123	-	69435430	69219145	Intron_19_5052_1892	69234735	69235322	-0.0223678	0.0220263	-0.000170753	0.571157	0.847997	0.709577	49.762
chr12:102223876-102224456	chr12	AluJo_SINE_Alu	NA	102223888	102224018	N	N	Y	GNPTAB	NM_024312	-	102224645	102139274	Intron_1_33796_170	102223876	102224456	-0.0223678	0.0220263	-0.000170753	0.184425	0.494765	0.339595	15.977
chr17:79561902-79562393	chr17	AluJb_SINE_Alu,AluY_SINE_Alu,AluJb_SINE_Alu	NA	79561469	79561995	N	N	Y	NPLOC4	NM_017921	-	79604138	79523912	Intron_11_7011_994	79561902	79562393	0.0220263	-0.0223678	-0.000170753	1.09954	1.52893	1.31423	126.781
chr16:69759278-69760245	chr16	AluSq2_SINE_Alu	NA	69759495	69759811	N	N	Y	NQO1	NM_000903,NM_001025434,NM_001025433	-	69760533	69743303	Intron_1_7898_574	69759278	69760245	0.0220263	-0.0223678	-0.000170753	0.75743	0.965235	0.861332	24.761
chr12:33045195-33045698	chr12	AluSx_SINE_Alu	NA	33045249	33045549	N	N	Y	PKP2	NM_004572,NM_001005242	-	33049780	32943679	Intron_1_17476_3996	33045195	33045698	-0.0223678	0.0220263	-0.000170753	0.70044	0.954196	0.827318	85.772
chr12:27702881-27703324	chr12	MIR_SINE_MIR	NA	27702892	27702938	N	N	Y	PPFIBP1	NM_001198916,NM_177444,NM_003622,NM_001198915	+	27677044	27848497	Intron_1_53786_25804	27702881	27703324	0.0220263	-0.0223678	-0.000170753	0.802061	1.41504	1.10855	61.448
chr20:56924511-56925109	chr20	FLAM_C_SINE_Alu	NA	56925035	56925168	N	N	Y	RAB22A	NM_020673	+	56884770	56942563	Intron_3_9473_5955	56924511	56925109	0.0220263	-0.0223678	-0.000170753	1.26303	1.43296	1.348	61.151
chr12:51656677-51657355	chr12	AluSq2_SINE_Alu	NA	51656893	51657190	N	N	Y	SMAGP	NM_001031628	-	51664202	51639132	Intron_2_22413_6012	51656677	51657355	-0.0223678	0.0220263	-0.000170753	0.628031	1.39855	1.01329	24.713
chr12:98911533-98911987	chr12	AluSq10_SINE_Alu	NA	98911658	98911943	N	N	Y	TMPO	NM_003276,NM_001032284,NM_001032283	+	98909350	98944157	Intron_1_11739_1836	98911533	98911987	-0.0223678	0.0220263	-0.000170753	0.192645	0.777608	0.485126	30.724
chr9:16442627-16443167	chr9	AluSx1_SINE_Alu	NA	16442822	16443048	N	N	Y	BNC2	NM_017637	-	16870786	16409500	Intron_5_115005_109630	16442627	16443167	0.0227201	-0.0230836	-0.000181768	0.415037	1.0217	0.718366	28.407
chr17:45234143-45234789	chr17	CDC27	-	45195069	45266788	N	N	Y	CDC27	NM_001114091,NM_001256	-	45266665	45195310	Exon_7_212_24	45234143	45234789	0.0227201	-0.0230836	-0.000181768	0.152003	0.289507	0.220755	18.686
chr8:68040419-68040999	chr8	AluSx_SINE_Alu	NA	68040491	68040790	N	N	Y	CSPP1	NM_024790	+	67976602	68108849	Intron_13_13129_9653	68040419	68040999	0.0227201	-0.0230836	-0.000181768	0.630766	0.537657	0.584211	42.974
chr3:182787552-182787945	chr3	MIR_SINE_MIR	NA	182787689	182787961	N	N	Y	MCCC1	NM_020166	-	182817365	182733005	Intron_7_13576_1038	182787552	182787945	-0.0230836	0.0227201	-0.000181768	0.857981	0.70044	0.77921	49.762
chr5:31870520-31871221	chr5	AluSx1_SINE_Alu	NA	31870711	31871011	N	N	Y	PDZD2	NM_178140	+	31799030	32111038	Intron_1_183429_71039	31870520	31871221	-0.0230836	0.0227201	-0.000181768	1.43857	1.64689	1.54273	28.593
chr18:29630707-29631165	chr18	FLAM_C_SINE_Alu	NA	29630846	29630985	N	N	Y	RNF125	NM_017831	+	29598444	29653154	Intron_4_20169_5241	29630707	29631165	0.0227201	-0.0230836	-0.000181768	0.72792	0.754888	0.741404	18.843
chr5:174921273-174922267	chr5	AluSq_SINE_Alu	NA	174921469	174921775	N	N	Y	SFXN1	NM_022754	+	174905513	174955621	Intron_2_16764_2500	174921273	174922267	-0.0230836	0.0227201	-0.000181768	1.61218	2.37056	1.99137	88.029
chr17:1263638-1264180	chr17	AluSx1_SINE_Alu	NA	1263773	1264072	N	N	Y	YWHAE	NM_006761,NR_024058	-	1303556	1247833	Intron_5_6744_476	1263638	1264180	0.0227201	-0.0230836	-0.000181768	0.4975	0.719892	0.608696	37.289
chr17:45249143-45249524	chr17	L4_LINE_RTE	NA	45249389	45249481	N	N	Y	CDC27	NM_001114091,NM_001256	-	45266665	45195310	Exon_3_148_97	45249143	45249524	-0.0238467	0.023459	-0.000193885	0.0395284	0	0.0197642	19.314
chr8:42574923-42575738	chr8	AluSc_SINE_Alu	NA	42575258	42575556	N	N	Y	CHRNB3	NM_000749	+	42552561	42592209	Intron_3_20159_9753	42574923	42575738	-0.0374747	0.0365259	-0.000474415	1.28293	0.678072	0.980503	47.629
chr22:38561502-38562297	chr22	AluY_SINE_Alu	NA	38561598	38561915	N	N	Y	PLA2G6	NM_001199562	-	38577836	38507501	Intron_2_23564_3325	38561502	38562297	-0.0430687	0.0418202	-0.000624273	0.192645	0.571157	0.381901	55.3
chr2:69547474-69548340	chr2	AluSz_SINE_Alu	NA	69547637	69547936	N	N	Y	GFPT1	NM_002056	-	69614382	69546904	Exon_19_6461_5458	69547474	69548340	0.0430687	-0.0443941	-0.000662699	1.21573	2.32193	1.76883	126.912
chr22:42121912-42122386	chr22	AluSg_SINE_Alu	NA	42122001	42122195	N	N	Y	MEI1	NM_152513	+	42095517	42195459	Intron_7_5591_2072	42121912	42122386	-0.0443941	0.0430687	-0.000662699	0.491853	0.78136	0.636606	134.123
chr4:100482065-100482595	chr4	AluSg_SINE_Alu	NA	100482108	100482421	N	N	Y	RG9MTD2	NM_001134666,NM_001134665	-	100485189	100467863	Intron_1_4551_2739	100482065	100482595	-0.0443941	0.0430687	-0.000662699	0.25634	1.05889	0.657617	37.967
chr8:59770116-59770679	chr8	AluSx_SINE_Alu	NA	59770323	59770627	N	N	Y	TOX	NM_014729	-	60031767	59717976	Intron_3_87496_81463	59770116	59770679	-0.0443941	0.0430687	-0.000662699	0.628031	0.788496	0.708264	33.126
chr13:76270016-76270754	chr13	AluSg_SINE_Alu	NA	76270210	76270521	N	N	Y	LMO7	NM_005358	+	76194569	76434006	Intron_2_89861_72929	76270016	76270754	0.0443941	-0.0458037	-0.000704785	0.664816	1.22741	0.946113	85.329
chr10:105728250-105729194	chr10	AluSp_SINE_Alu	NA	105728729	105729025	N	N	Y	SLK	NM_014720	+	105727469	105787342	Intron_1_22779_1069	105728250	105729194	-0.0641303	0.0614005	-0.0013649	1.02106	0.934905	0.977983	10.631
chr12:125323406-125323798	chr12	AluSg7_SINE_Alu	NA	125323321	125323620	N	N	Y	SCARB1	NM_005505,NM_001082959	-	125348519	125262173	Intron_1_45887_24538	125323406	125323798	0	-0.0395284	-0.0197642	2.09686	1.94902	2.02294	187.546
chr15:71621927-71622537	chr15	AluJb_SINE_Alu	NA	71622137	71622440	N	N	Y	THSD4	NM_024817	+	71433787	72075722	Intron_5_154971_73178	71621927	71622537	-0.0395284	0	-0.0197642	0.68281	1.01886	0.850834	21.748
chr22:30217526-30217910	chr22	AluJr_SINE_Alu,AluSc_SINE_Alu	NA	30217712	30218067	N	N	Y	ASCC2	NM_001242906	-	30234293	30184596	Intron_5_6261_605	30217526	30217910	-0.040642	0	-0.020321	0.640458	1.06228	0.851371	165.144
chr8:130937224-130937850	chr8	AluSx_SINE_Alu	NA	130937361	130937643	N	N	Y	FAM49B	NM_016623	-	130952000	130853715	Intron_1_35022_14316	130937224	130937850	0	-0.040642	-0.020321	0.954196	1	0.977098	44.927
chr10:103148159-103148735	chr10	AluJb_SINE_Alu,AluJr_SINE_Alu	NA	103148129	103148547	N	N	Y	BTRC	NM_003939,NM_033637	+	103113824	103317070	Intron_1_76116_34462	103148159	103148735	0.0196288	-0.0605415	-0.0204564	0.543142	1.11864	0.830893	18.613
chr20:61551705-61552814	chr20	AluSx_SINE_Alu	NA	61552248	61552546	N	N	Y	DIDO1	NM_033081,NM_080797,NM_022105	-	61569304	61509089	Intron_1_23389_16888	61551705	61552814	-0.0204641	-0.0204641	-0.0204641	0.2824	0.490986	0.386693	16.232
chr17:59378509-59379204	chr17	AluSx3_SINE_Alu	NA	59378712	59379008	N	N	Y	BCAS3	NM_017679,NM_001099432	+	58755171	59470199	Intron_23_283762_216931	59378509	59379204	-0.0418202	0	-0.0209101	1.15612	1.97924	1.56768	158.646
chr6:24451297-24452058	chr6	AluSp_SINE_Alu	NA	24451560	24451863	N	N	Y	GPLD1	NM_001503	-	24489850	24428404	Intron_14_4115_2565	24451297	24452058	-0.0418202	0	-0.0209101	1.45943	1.32193	1.39068	31.209
chr18:12015725-12016288	chr18	IMPA2	+	11981427	12030876	N	N	Y	IMPA2	NM_014214	+	11981426	12030885	Intron_5_13669_1634	12015725	12016288	-0.0418202	0	-0.0209101	0.79518	1.40439	1.09979	11.513
chr20:32977988-32978756	chr20	AluSx_SINE_Alu,AluSq2_SINE_Alu	NA	32978249	32978858	N	N	Y	ITCH	NM_031483	+	32951061	33099197	Intron_2_24320_21096	32977988	32978756	0	-0.0418202	-0.0209101	1.98995	2.4667	2.22832	109.232
chr15:75329678-75330121	chr15	AluSx_SINE_Alu	NA	75329805	75330075	N	N	Y	PPCDC	NM_021823	+	75315926	75343067	Intron_2_14987_9105	75329678	75330121	0	-0.0418202	-0.0209101	0.537657	1.06817	0.802914	23.71
chr17:2863770-2865015	chr17	AluSq_SINE_Alu,AluSx_SINE_Alu	NA	2864227	2864836	N	N	Y	RAP1GAP2	NM_001100398,NM_015085	+	2699731	2941035	Intron_4_4875_3304	2863770	2865015	-0.0418202	0	-0.0209101	1.5025	2.24793	1.87521	67.492
chr8:27789804-27790165	chr8	AluSq2_SINE_Alu	NA	27790140	27790447	N	N	Y	SCARA5	NM_173833	-	27850369	27727398	Intron_3_44168_33946	27789804	27790165	0	-0.0418202	-0.0209101	0.395929	0.658963	0.527446	61.982
chr2:110087145-110088099	chr2	AluSx1_SINE_Alu	NA	110087393	110087691	N	N	Y	SH3RF3	NM_001099289	+	109745996	110262207	Intron_8_41115_21677	110087145	110088099	0	-0.0418202	-0.0209101	0.930737	1.02237	0.976553	15.444
chr17:70676847-70677407	chr17	AluSx_SINE_Alu	NA	70677079	70677365	N	N	Y	SLC39A11	NM_001159770,NM_139177	-	71088853	70642084	Intron_7_87381_55661	70676847	70677407	-0.0418202	0	-0.0209101	0.432959	0.432959	0.432959	40.679
chr9:100273674-100274359	chr9	AluJr_SINE_Alu	NA	100273892	100274165	N	N	Y	TMOD1	NM_003275	+	100263920	100364025	Intron_1_22337_9931	100273674	100274359	0	-0.0418202	-0.0209101	0.625604	0.979241	0.802423	26.41
chr17:17991693-17992150	chr17	MIRc_SINE_MIR	NA	17991810	17992033	N	N	Y	DRG2	NM_001388	+	17991282	18011292	Intron_1_5725_520	17991693	17992150	-0.0622843	0.0201779	-0.0210532	0.584963	0.857981	0.721472	37.91
chr1:29432136-29432750	chr1	AluSx_SINE_Alu	NA	29432255	29432561	N	N	Y	EPB41	NM_001166007,NM_203343,NM_001166005,NM_004437,NM_203342	+	29213602	29446558	Intron_17_11400_7996	29432136	29432750	-0.0210616	-0.0210616	-0.0210616	0.560715	0.944858	0.752787	60.434
chr15:41800306-41801029	chr15	AluSx_SINE_Alu	NA	41800484	41800803	N	N	Y	LTK	NM_206961,NM_001135685,NM_002344	-	41806085	41795839	Intron_8_809_561	41800306	41801029	-0.0210616	-0.0210616	-0.0210616	0.658963	0.961526	0.810244	13.792
chr19:48594203-48594907	chr19	AluJo_SINE_Alu	NA	48594115	48594279	N	N	Y	PLA2G4C	NM_003706,NM_001159323,NM_001159322	-	48614109	48551099	Intron_7_5046_4165	48594203	48594907	-0.0210616	-0.0210616	-0.0210616	1.27462	1.60039	1.43751	49.511
chr17:38491476-38492145	chr17	AluSx_SINE_Alu,AluJb_SINE_Alu	NA	38491659	38492271	N	N	Y	RARA	NM_001145301,NM_001145302	+	38474472	38513895	Intron_2_20513_4162	38491476	38492145	-0.0210616	-0.0210616	-0.0210616	0.449803	1.30066	0.875231	67.976
chr5:94889149-94889731	chr5	AluSq2_SINE_Alu	NA	94889257	94889558	N	N	Y	TTC37	NM_014639	-	94890709	94799598	Intron_1_4285_1199	94889149	94889731	-0.0210616	-0.0210616	-0.0210616	0.337035	0.50696	0.421997	10.427
chr21:45168779-45169412	chr21	AluSx_SINE_Alu	NA	45168974	45169284	N	N	Y	PDXK	NM_003681	+	45138977	45182188	Intron_6_1419_134	45168779	45169412	-0.0824622	0.0395284	-0.0214669	1.2854	1.45943	1.37242	29.318
chr4:40929412-40929952	chr4	AluJb_SINE_Alu	NA	40929507	40929801	N	N	Y	APBB2	NM_004307,NM_173075,NM_001166050	-	41216635	40812043	Intron_10_41044_6790	40929412	40929952	-0.0430687	0	-0.0215344	0.148099	1	0.574049	18.755
chr11:33654352-33654868	chr11	AluJb_SINE_Alu,AluJb_SINE_Alu	NA	33654130	33654439	N	N	Y	C11orf41	NM_012194	+	33563876	33695646	Intron_15_27023_14402	33654352	33654868	-0.0430687	0	-0.0215344	0.232661	0.584963	0.408812	15.427
chr12:25342240-25342811	chr12	AluSz_SINE_Alu	NA	25342293	25342597	N	N	Y	CASC1	NM_018272,NM_001204102,NM_001082972,NM_001082973,NM_001204101	-	25348094	25261222	Intron_1_39663_5484	25342240	25342811	0	-0.0430687	-0.0215344	0.228269	0.801454	0.514862	74.25
chr7:101722343-101722941	chr7	AluSx_SINE_Alu	NA	101722436	101722730	N	N	Y	CUX1	NM_181552	+	101460881	101901513	Intron_4_26946_8945	101722343	101722941	0	-0.0430687	-0.0215344	0.216811	0.518467	0.367639	16.447
chr20:32271223-32271781	chr20	AluSx4_SINE_Alu,AluSz6_SINE_Alu	NA	32270974	32271607	N	N	Y	E2F1	NM_005225	-	32274210	32263291	Intron_1_5587_2307	32271223	32271781	0	-0.0430687	-0.0215344	0.434403	0.899071	0.666737	15.038
chr15:91022321-91023173	chr15	AluJb_SINE_Alu	NA	91022689	91022962	N	N	Y	IQGAP1	NM_003870	+	90931472	91045475	Intron_26_4070_1626	91022321	91023173	-0.0430687	0	-0.0215344	0.559427	0.941897	0.750662	14.53
chr17:44024520-44025169	chr17	AluSx1_SINE_Alu	NA	44024739	44025053	N	N	Y	MAPT	NM_016834,NM_001203252,NM_016835,NM_001123066,NM_001123067,NM_005910,NM_001203251,NM_016841	+	43971747	44105699	Intron_1_67634_52792	44024520	44025169	0	-0.0430687	-0.0215344	1.06413	0.838249	0.95119	77.537
chr1:164591792-164592513	chr1	AluSg_SINE_Alu	NA	164592059	164592349	N	N	Y	PBX1	NM_001204963,NM_001204961,NM_002585	+	164528596	164821060	Intron_2_229182_59604	164591792	164592513	0	-0.0430687	-0.0215344	0.314109	1.31411	0.814109	30.575
chr20:34463973-34464753	chr20	AluSx1_SINE_Alu	NA	34464210	34464511	N	N	Y	PHF20	NM_016436	+	34359922	34538288	Intron_9_27540_4612	34463973	34464753	-0.0430687	0	-0.0215344	1.83825	1.96683	1.90254	72.996
chr12:21590958-21591478	chr12	AluSx1_SINE_Alu	NA	21591063	21591372	N	N	Y	PYROXD1	NM_024854	+	21590537	21624182	Intron_1_2553_470	21590958	21591478	-0.0430687	0	-0.0215344	0.442518	0.645335	0.543927	22.19
chr10:112358781-112359248	chr10	AluSg_SINE_Alu	NA	112358857	112359151	N	N	Y	SMC3	NM_005445	+	112327448	112364392	Intron_20_1363_966	112358781	112359248	0	-0.0430687	-0.0215344	0.610053	0.839535	0.724794	17.329
chr4:90666324-90666844	chr4	AluSz_SINE_Alu	NA	90666534	90666830	N	N	Y	SNCA	NM_001146055	-	90759447	90645249	Intron_4_92968_76812	90666324	90666844	0	-0.0430687	-0.0215344	0.545434	0.697437	0.621436	19.515
chr3:129607705-129608348	chr3	AluJb_SINE_Alu	NA	129607832	129608134	N	N	Y	TMCC1	NM_001128224	-	129612419	129366634	Intron_1_60667_4310	129607705	129608348	0	-0.0430687	-0.0215344	0.878694	1.19555	1.03712	56.787
chr20:44409505-44410073	chr20	AluSx1_SINE_Alu	NA	44409596	44409889	N	N	Y	WFDC3	NM_080614	-	44420547	44402846	Intron_4_10626_6685	44409505	44410073	-0.0430687	0	-0.0215344	0.599462	0.788496	0.693979	25.209
chr1:53309160-53309862	chr1	AluSx3_SINE_Alu	NA	53309347	53309657	N	N	Y	ZYG11A	NM_001004339	+	53308182	53360247	Intron_1_11491_866	53309160	53309862	0	-0.0430687	-0.0215344	1.1304	1.53201	1.33121	42.758
chr11:34365867-34366451	chr11	AluJb_SINE_Alu	NA	34366046	34366344	N	N	Y	ABTB2	NM_145804	-	34379555	34172533	Intron_1_152010_12088	34365867	34366451	-0.0641303	0.0207586	-0.0216859	0.397335	0.475338	0.436337	19.486
chr19:46145745-46146516	chr19	AluSc_SINE_Alu	NA	46145938	46146272	N	N	Y	EML2	NM_001193268	-	46148775	46112657	Intron_1_2920_2400	46145745	46146516	-0.0641303	0.0207586	-0.0216859	1.39993	1.80735	1.60364	18.841
chr20:34470452-34472475	chr20	AluJr_SINE_Alu,AluSx_SINE_Alu,AluJr_SINE_Alu	NA	34470357	34471156	N	N	Y	PHF20	NM_016436	+	34359922	34538288	Intron_9_27540_11712	34470452	34472475	-0.0641303	0.0207586	-0.0216859	0.0892673	0.278301	0.183784	24.698
chr12:112449956-112450635	chr12	AluSx_SINE_Alu	NA	112450093	112450382	N	N	Y	TMEM116	NM_138341,NM_001193453,NM_001193531	-	112451023	112369086	Intron_1_7698_510	112449956	112450635	-0.0641303	0.0207586	-0.0216859	0.721284	1.1304	0.92584	26.619
chr12:109630849-109631455	chr12	AluSz6_SINE_Alu	NA	109631022	109631322	N	N	Y	ACACB	NM_001093	+	109577201	109706030	Intron_14_1697_1397	109630849	109631455	-0.0216951	-0.0216951	-0.0216951	0.557995	0.530515	0.544255	34.309
chr8:131107474-131108315	chr8	AluSz_SINE_Alu,AluSx_SINE_Alu	NA	131107540	131108164	N	N	Y	ASAP1	NM_018482	-	131414217	131064352	Intron_23_19950_16445	131107474	131108315	-0.0216951	-0.0216951	-0.0216951	0.762961	0.710493	0.736727	28.893
chr11:124640538-124641096	chr11	AluJr_SINE_Alu,AluSz_SINE_Alu,AluSx3_SINE_Alu,AluSz_SINE_Alu	NA	124640194	124641065	N	N	Y	C11orf61	NM_024631	-	124670299	124636393	Intron_3_4965_2072	124640538	124641096	-0.0216951	-0.0216951	-0.0216951	1	1.06817	1.03409	79.601
chr3:185189022-185189735	chr3	FLAM_C_SINE_Alu,AluSq_SINE_Alu	NA	185189094	185189547	N	N	Y	MAP3K13	NM_004721	+	185080835	185206882	Intron_10_6011_4627	185189022	185189735	-0.0216951	-0.0216951	-0.0216951	0.40439	0.745427	0.574909	19.326
chr1:220960854-220962285	chr1	AluSx_SINE_Alu,AluSx_SINE_Alu	NA	220961052	220961345	N	N	Y	MOSC1	NM_022746	+	220960038	220987741	Intron_1_4271_1008	220960854	220962285	-0.0216951	-0.0216951	-0.0216951	0.919382	1.16294	1.04116	52.385
chr11:65959029-65959699	chr11	AluSx1_SINE_Alu	NA	65959212	65959511	N	N	Y	PACS1	NM_018026	+	65837823	66012213	Intron_1_122643_121051	65959029	65959699	-0.0216951	-0.0216951	-0.0216951	1.85316	2.29373	2.07344	103.174
chr2:37578598-37579207	chr2	AluSp_SINE_Alu,AluSx_SINE_Alu	NA	37578742	37579186	N	N	Y	QPCT	NM_012413	+	37571752	37600465	Intron_1_7937_6908	37578598	37579207	-0.0216951	-0.0216951	-0.0216951	0.467126	0.978626	0.722876	34.847
chr5:179235287-179235924	chr5	AluSc8_SINE_Alu,AluJb_SINE_Alu	NA	179235535	179235802	N	N	Y	SQSTM1	NM_001142299	+	179234002	179265077	Intron_1_4450_1482	179235287	179235924	-0.0216951	-0.0216951	-0.0216951	2.29624	2.59904	2.44764	48.093
chr4:154247628-154248396	chr4	AluSx1_SINE_Alu	NA	154247850	154248158	N	N	Y	TRIM2	NM_015271	+	154125597	154260474	Intron_10_4381_2712	154247628	154248396	-0.0216951	-0.0216951	-0.0216951	0.263034	0.728698	0.495866	23.993
chr9:130487200-130487600	chr9	AluSx_SINE_Alu,AluY_SINE_Alu,AluSx1_SINE_Alu	NA	130487280	130488178	N	N	Y	TTC16	NM_144965	+	130478357	130493879	Intron_9_1341_224	130487200	130487600	-0.0216951	-0.0216951	-0.0216951	1.70571	2.16993	1.93782	34.651
chr12:6162598-6163114	chr12	MIRb_SINE_MIR	NA	6162395	6162605	N	N	Y	VWF	NM_000552	-	6233836	6058039	Intron_15_4073_3166	6162598	6163114	-0.0216951	-0.0216951	-0.0216951	1.09686	0.662965	0.879913	43.16
chr10:62170256-62171053	chr10	AluJr_SINE_Alu	NA	62170429	62170731	N	N	Y	ANK3	NM_001204403	-	62493284	61786055	Intron_2_335546_204289	62170256	62171053	-0.0443941	0	-0.0221971	0.813587	1.12553	0.969559	11.232
chr3:49255525-49256274	chr3	AluSg_SINE_Alu	NA	49255809	49256111	N	N	Y	CCDC36	NM_001135197	+	49236932	49295537	Intron_2_24711_6630	49255525	49256274	-0.0443941	0	-0.0221971	0.452512	1.03747	0.744993	12.906
chr12:516024-516609	chr12	AluSx_SINE_Alu	NA	515830	516113	N	N	Y	CCDC77	NM_001130146,NM_032358	+	510740	551806	Intron_2_3803_1586	516024	516609	-0.0443941	0	-0.0221971	0.767827	1.3604	1.06411	66.569
chr1:117108213-117108784	chr1	AluSc8_SINE_Alu	NA	117108331	117108638	N	N	Y	CD58	NM_001779,NR_026665,NM_001144822	-	117113715	117057155	Intron_1_26298_5026	117108213	117108784	-0.0443941	0	-0.0221971	1.18982	1.6865	1.43816	196.985
chr12:13350230-13351290	chr12	AluSx1_SINE_Alu	NA	13350427	13350738	N	N	Y	EMP1	NM_001423	+	13349601	13369708	Intron_1_14596_954	13350230	13351290	-0.0443941	0	-0.0221971	0.643856	0.78136	0.712608	34.245
chr3:138328226-138328779	chr3	L1ME4a_LINE_L1	NA	138328190	138328320	N	N	Y	FAIM	NM_018147	+	138327918	138352213	Intron_1_12260_514	138328226	138328779	-0.0443941	0	-0.0221971	1.38827	1.59904	1.49365	42.653
chr1:233804114-233804844	chr1	AluSq2_SINE_Alu	NA	233804356	233804650	N	N	Y	KCNK1	NM_002245	+	233749749	233808258	Intron_2_4280_1743	233804114	233804844	-0.0443941	0	-0.0221971	0.941897	1.67094	1.30642	159.629
chr6:89857555-89858175	chr6	AluSz_SINE_Alu	NA	89857368	89857622	N	N	Y	PM20D2	NM_001010853	+	89855768	89875284	Intron_1_2655_1537	89857555	89858175	0	-0.0443941	-0.0221971	1.52725	2.15094	1.83909	25.814
chr1:183462539-183463178	chr1	AluSx_SINE_Alu	NA	183462710	183463014	N	N	Y	SMG7	NM_201568,NM_173156,NM_001174061,NM_201569	+	183441505	183523328	Intron_1_40187_21074	183462539	183463178	-0.0443941	0	-0.0221971	0.449803	0.946229	0.698016	57.438
chr17:40399867-40400342	chr17	AluJo_SINE_Alu,AluJr4_SINE_Alu	NA	40399683	40400314	N	N	Y	STAT5B	NM_012448	-	40428424	40351194	Intron_1_44110_28161	40399867	40400342	-0.0443941	0	-0.0221971	0.79518	0.770518	0.782849	60.49
chr22:38158087-38158535	chr22	AluJr_SINE_Alu	NA	38158071	38158365	N	N	Y	TRIOBP	NM_138632,NM_007032	+	38142240	38172563	Intron_7_6405_3040	38158087	38158535	0	-0.0443941	-0.0221971	0.345135	0.744743	0.544939	53.296
chr7:158652118-158652670	chr7	AluSg_SINE_Alu	NA	158652203	158652475	N	N	Y	WDR60	NM_018051	+	158649268	158738883	Intron_1_13104_2953	158652118	158652670	-0.0443941	0	-0.0221971	0.886343	1.12553	1.00594	70.795
chr19:17917947-17918586	chr19	AluSx_SINE_Alu,AluSx_SINE_Alu	NA	17918016	17918352	N	N	Y	B3GNT3	NM_014256	+	17905918	17924385	Intron_1_12551_12251	17917947	17918586	-0.0660892	0.0213737	-0.0223578	0.405256	0.790547	0.597902	16.073
chr3:69284447-69285106	chr3	AluSx1_SINE_Alu	NA	69284528	69284839	N	N	Y	FRMD4B	NM_015123	-	69435430	69219145	Intron_7_24535_13600	69284447	69285106	0.0213737	-0.0660892	-0.0223578	0.70044	1.12928	0.914861	30.735
chr9:128066389-128066781	chr9	AluJr4_SINE_Alu	NA	128066330	128066639	N	N	Y	GAPVD1	NM_015635	+	128024110	128127290	Intron_3_2236_1480	128066389	128066781	0.0213737	-0.0660892	-0.0223578	1.28293	1.53605	1.40949	90.163
chr15:72519621-72520329	chr15	AluSq_SINE_Alu	NA	72519803	72520115	N	N	Y	PKM2	NM_001206796,NM_001206797,NM_001206798,NM_002654,NM_182470,NM_182471	-	72523727	72491369	Intron_1_12005_3481	72519621	72520329	-0.0660892	0.0213737	-0.0223578	0.125531	0.584963	0.355247	12.149
chr17:57236038-57236635	chr17	AluSx_SINE_Alu	NA	57236231	57236480	N	N	Y	PRR11	NM_018304	+	57232859	57284070	Intron_1_13942_3170	57236038	57236635	-0.0660892	0.0213737	-0.0223578	0.827163	1.17509	1.00113	154.278
chr13:27846082-27846743	chr13	AluSx_SINE_Alu,AluSx_SINE_Alu	NA	27846264	27846569	N	N	Y	RASL11A	NM_206827	+	27844463	27847827	Intron_3_1308_557	27846082	27846743	0.0213737	-0.0660892	-0.0223578	0.807355	1.27302	1.04019	58.766
chr16:24871025-24871448	chr16	AluSx_SINE_Alu,AluSx1_SINE_Alu,AluSx_SINE_Alu	NA	24871188	24871798	N	N	Y	SLC5A11	NM_052944	+	24857551	24922944	Intron_2_3822_1137	24871025	24871448	-0.0660892	0.0213737	-0.0223578	0.16601	0.525091	0.34555	44.847
chr12:14555423-14556002	chr12	AluSx_SINE_Alu	NA	14555542	14555831	N	N	Y	ATF7IP	NM_018179	+	14518610	14651697	Intron_1_58081_36951	14555423	14556002	-0.0223678	-0.0223678	-0.0223678	1	1.09686	1.04843	69.983
chr14:90322206-90322966	chr14	AluJb_SINE_Alu	NA	90322520	90322828	N	N	Y	EFCAB11	NM_145231	-	90421089	90263468	Intron_5_134216_75298	90322206	90322966	-0.0223678	-0.0223678	-0.0223678	0.313158	0.710493	0.511826	63.406
chr16:57705056-57705685	chr16	AluSx1_SINE_Alu	NA	57705244	57705546	N	N	Y	GPR97	NM_170776	+	57702156	57723290	Intron_1_4915_3053	57705056	57705685	-0.0223678	-0.0223678	-0.0223678	0.979241	1.58496	1.2821	44.412
chr8:23204775-23205389	chr8	AluSx_SINE_Alu,AluSz_SINE_Alu,AluJr_SINE_Alu	NA	23204721	23205335	N	N	Y	LOXL2	NM_002318	-	23261722	23154409	Intron_3_18886_12520	23204775	23205389	-0.0223678	-0.0223678	-0.0223678	0.556393	1.12199	0.839192	36.499
chr4:151806362-151807054	chr4	AluSz6_SINE_Alu	NA	151806494	151806782	N	N	Y	LRBA	NM_006726	-	151936649	151185595	Intron_17_20296_7495	151806362	151807054	-0.0223678	-0.0223678	-0.0223678	1.09311	1.39689	1.245	35.483
chr15:66680811-66681097	chr15	AluJr4_SINE_Alu	NA	66680889	66681008	N	N	Y	MAP2K1	NM_002755	+	66679210	66783882	Intron_1_47599_1189	66680811	66681097	-0.0223678	-0.0223678	-0.0223678	0.807355	0.954196	0.880776	16.272
chr16:47495922-47496326	chr16	AluSx1_SINE_Alu	NA	47496262	47496558	N	N	Y	PHKB	NM_000293,NM_001031835	+	47495209	47735434	Intron_1_2455_787	47495922	47496326	-0.0223678	-0.0223678	-0.0223678	0.874469	1.26303	1.06875	32.091
chr9:127928731-127929230	chr9	AluSx1_SINE_Alu	NA	127928802	127929093	N	N	Y	PPP6C	NM_002721,NM_001123369,NM_001123355	-	127952218	127908851	Intron_3_10178_4383	127928731	127929230	-0.0223678	-0.0223678	-0.0223678	1.02046	0.801454	0.910959	42.863
chr17:64563780-64564574	chr17	AluSz_SINE_Alu	NA	64564150	64564437	N	N	Y	PRKCA	NM_002737	+	64298925	64806862	Intron_3_145071_71776	64563780	64564574	-0.0223678	-0.0223678	-0.0223678	0.796467	1.14439	0.970428	82.165
chr5:76163325-76163799	chr5	AluSx_SINE_Alu	NA	76163409	76163706	N	N	Y	S100Z	NM_130772	+	76145825	76217056	Intron_1_20010_17582	76163325	76163799	-0.0223678	-0.0223678	-0.0223678	0.600393	0.928447	0.76442	23.876
chr15:67416083-67416686	chr15	AluJr_SINE_Alu	NA	67416311	67416625	N	N	Y	SMAD3	NM_005902	+	67358194	67487533	Intron_1_98534_57686	67416083	67416686	-0.0223678	-0.0223678	-0.0223678	0.472068	0.903785	0.687927	13.851
chr15:42791036-42791737	chr15	AluSp_SINE_Alu	NA	42791270	42791569	N	N	Y	SNAP23	NM_003825,NM_130798	+	42787503	42825259	Intron_1_16119_3475	42791036	42791737	-0.0223678	-0.0223678	-0.0223678	1.42084	1.53766	1.47925	26.023
chr4:123951982-123952772	chr4	AluSx_SINE_Alu	NA	123952310	123952607	N	N	Y	SPATA5	NM_145207	+	123844224	124240604	Intron_11_27991_2827	123951982	123952772	-0.0223678	-0.0223678	-0.0223678	1.27753	1.69707	1.4873	70.289
chr2:43531714-43532201	chr2	AluSx1_SINE_Alu	NA	43531812	43532110	N	N	Y	THADA	NM_022065	-	43823185	43457974	Intron_31_27232_15627	43531714	43532201	-0.0223678	-0.0223678	-0.0223678	0.667425	1.12199	0.894708	34.665
chr2:32856995-32857566	chr2	AluSx_SINE_Alu	NA	32856873	32857177	N	N	Y	TTC27	NM_001193509,NM_017735	+	32853086	33046118	Intron_2_3175_1513	32856995	32857566	-0.0223678	-0.0223678	-0.0223678	0.357552	1.10852	0.733038	23.999
chr7:72114777-72115388	chr7	AluY_SINE_Alu	NA	72114880	72115198	N	N	Y	TYW1B	NM_001145441,NM_001145440	-	72298813	72023728	Intron_11_65694_44594	72114777	72115388	-0.0223678	-0.0223678	-0.0223678	1.02237	1.47573	1.24905	187.966
chr11:8933241-8933970	chr11	AluSp_SINE_Alu	NA	8933463	8933767	N	N	Y	AKIP1	NM_020642,NM_001206645,NM_001206646,NM_001206647,NM_001206648,NM_182901	+	8932700	8941626	Intron_1_781_387	8933241	8933970	-0.0458037	0	-0.0229018	0.647698	0.793549	0.720624	14.227
chr11:35187326-35187770	chr11	MIR3_SINE_MIR	NA	35187281	35187366	N	N	Y	CD44	NM_001202557,NM_000610,NM_001202556,NM_001202555,NM_001001392,NM_001001391,NM_001001390,NM_001001389	+	35160416	35253949	Intron_1_37204_26631	35187326	35187770	0	-0.0458037	-0.0229018	0.442518	0.621488	0.532003	31.625
chr5:61690759-61691248	chr5	AluSq2_SINE_Alu	NA	61690853	61691151	N	N	Y	DIMT1L	NM_014473	-	61699728	61684350	Intron_6_3903_3334	61690759	61691248	-0.0458037	0	-0.0229018	0.628031	1.12553	0.876781	12.826
chr4:151690482-151690886	chr4	MLT2B4_LTR_ERVL,ERVL-B4-int_LTR_ERVL,MLT2B1_LTR_ERVL	NA	151690514	151691523	N	N	Y	LRBA	NM_006726	-	151936649	151185595	Intron_34_36233_28548	151690482	151690886	-0.0458037	0	-0.0229018	0.485427	1.34104	0.913232	65.277
chr8:126162372-126162974	chr8	AluSz_SINE_Alu	NA	126162635	126162922	N	N	Y	NSMCE2	NM_173685	+	126104082	126379367	Intron_3_48683_47944	126162372	126162974	0	-0.0458037	-0.0229018	0.455679	0.915111	0.685395	33.424
chr1:100148104-100148462	chr1	AluSz_SINE_Alu	NA	100148292	100148561	N	N	Y	PALMD	NM_017734	+	100111430	100160097	Intron_3_18909_14961	100148104	100148462	0	-0.0458037	-0.0229018	0.338802	0.640458	0.48963	86.418
chr15:60811949-60812473	chr15	MARNA_DNA_TcMar-Mariner,MARNA_DNA_TcMar-Mariner	NA	60811883	60812247	N	N	Y	RORA	NM_134261	-	61521502	60780482	Intron_3_17008_11753	60811949	60812473	0	-0.0458037	-0.0229018	0.304855	0.527247	0.416051	18.794
chr8:42949043-42949648	chr8	AluSz_SINE_Alu	NA	42948945	42949211	N	N	Y	SGK196	NM_032237	+	42948656	42978323	Intron_1_3960_639	42949043	42949648	0	-0.0458037	-0.0229018	0.0951572	0.471306	0.283231	13.759
chr18:19192679-19193127	chr18	FLAM_C_SINE_Alu	NA	19192829	19192963	N	N	Y	SNRPD1	NM_006938	+	19192259	19210208	Intron_1_10281_499	19192679	19193127	0	-0.0458037	-0.0229018	1.0199	1.32193	1.17091	9.892
chr14:62229578-62230194	chr14	AluSx3_SINE_Alu	NA	62229699	62230008	N	N	Y	SNAPC1	NM_003082	+	62229074	62263146	Intron_1_4287_580	62229578	62230194	0.0220263	-0.0681715	-0.0230726	0.547488	0.691878	0.619683	84.541
chr7:2305941-2306624	chr7	AluSz6_SINE_Alu,AluSg_SINE_Alu	NA	2305809	2306279	N	N	Y	SNX8	NM_013321	-	2354099	2291404	Intron_5_5100_2911	2305941	2306624	-0.0681715	0.0220263	-0.0230726	0.527247	1.04182	0.784534	27.098
chr1:62904615-62905274	chr1	AluSg_SINE_Alu	NA	62904863	62905153	N	N	Y	USP1	NM_003368	+	62902382	62917475	Intron_1_2398_1873	62904615	62905274	-0.0681715	0.0220263	-0.0230726	0.847997	1.48543	1.16671	40.215
chr21:45065752-45066261	chr21	FLAM_C_SINE_Alu	NA	45065914	45066042	N	N	Y	HSF2BP	NM_007031	-	45079374	44949071	Intron_3_12194_10461	45065752	45066261	-0.0230836	-0.0230836	-0.0230836	1.1375	1.45066	1.29408	47.446
chr2:30733833-30734345	chr2	AluSz_SINE_Alu	NA	30734096	30734180	N	N	Y	LCLAT1	NM_001002257	+	30670136	30867091	Intron_1_78203_63840	30733833	30734345	-0.0230836	-0.0230836	-0.0230836	1	1.45943	1.22972	36.856
chr3:197551245-197551855	chr3	AluSg7_SINE_Alu	NA	197551444	197551740	N	N	Y	LRCH3	NM_032773	+	197518144	197598456	Intron_4_6447_4249	197551245	197551855	-0.0230836	-0.0230836	-0.0230836	0.314109	0.648528	0.481318	36.102
chr1:92356591-92357425	chr1	AluSx1_SINE_Alu,AluJb_SINE_Alu	NA	92356455	92357072	N	N	Y	TGFBR3	NM_001195684	-	92371559	92145899	Intron_2_37992_8185	92356591	92357425	-0.0230836	-0.0230836	-0.0230836	0.976541	1.27462	1.12558	54.94
chr17:25622680-25623614	chr17	AluSp_SINE_Alu	NA	25622854	25623156	N	N	Y	WSB1	NM_134265,NM_015626	+	25621105	25640645	Intron_1_7352_1686	25622680	25623614	-0.0230836	-0.0230836	-0.0230836	0.540568	0.813587	0.677078	26.894
chr17:49323694-49324355	chr17	AluSx_SINE_Alu	NA	49324004	49324300	N	N	Y	MBTD1	NM_017643	-	49337427	49254785	Intron_2_33933_12479	49323694	49324355	0	-0.0473057	-0.0236529	0.381871	0.599462	0.490666	63.391
chr14:67714157-67714631	chr14	AluJb_SINE_Alu	NA	67714303	67714594	N	N	Y	MPP5	NM_022474	+	67708020	67802536	Intron_1_28167_6144	67714157	67714631	0	-0.0473057	-0.0236529	0.0703893	0.963474	0.516932	96.027
chr10:12751664-12752094	chr10	MIR_SINE_MIR	NA	12751957	12752133	N	N	Y	CAMK1D	NM_020397,NM_153498	+	12391582	12871733	Intron_3_94137_43070	12751664	12752094	-0.0238467	-0.0238467	-0.0238467	1	1.53605	1.26803	33.246
chr17:45212737-45214887	chr17	AluY_SINE_Alu	NA	45213226	45213536	N	N	Y	CDC27	NM_001114091,NM_001256	-	45266665	45195310	Intron_14_4777_705	45212737	45214887	-0.0238467	-0.0238467	-0.0238467	0.269187	0.469485	0.369336	23.34
chr3:149537812-149538256	chr3	FLAM_C_SINE_Alu	NA	149538005	149538138	N	N	Y	RNF13	NM_007282,NM_183381	+	149530474	149679925	Intron_1_32657_6894	149537812	149538256	-0.0238467	-0.0238467	-0.0238467	0.570316	1.29546	0.932886	44.395
chr10:104719072-104719612	chr10	AluJo_SINE_Alu,AluY_SINE_Alu	NA	104719332	104719846	N	N	Y	CNNM2	NM_199077,NM_017649,NM_199076	+	104678113	104838240	Intron_1_129605_39484	104719072	104719612	-0.0573332	-0.018859	-0.0380961	1.02385	1.51937	1.27161	33.846
chr14:91812770-91813560	chr14	AluSx_SINE_Alu	NA	91812966	91813260	N	N	Y	CCDC88C	NM_001080414	-	91884188	91737666	Intron_4_15984_12820	91812770	91813560	-0.0384741	-0.0384741	-0.0384741	1.26628	1.91983	1.59305	172.47
chr1:144988748-144989588	chr1	MIR_SINE_MIR	NA	144988880	144989103	N	N	Y	PDE4DIP	NM_022359	-	145076186	144951760	Intron_4_39298_5422	144988748	144989588	-0.0801703	0	-0.0400852	0.22741	0.642448	0.434929	27.699
chr16:57950707-57951027	chr16	MIRb_SINE_MIR	NA	57950743	57950911	N	N	Y	CNGB1	NM_001297,NM_001135639	-	58005020	57916243	Intron_1_4915_3053	57950707	57951027	-0.0605415	-0.0198996	-0.0402205	0.63743	0.736966	0.687198	16.818
chr7:130872253-130872763	chr7	AluSz6_SINE_Alu	NA	130872405	130872732	N	N	Y	MKLN1	NM_001145354	+	130794854	131181398	Intron_2_232482_44808	130872253	130872763	-0.0198996	-0.0605415	-0.0402205	0.249978	0.834941	0.54246	34.801
chr1:207281953-207282526	chr1	AluSg_SINE_Alu	NA	207282065	207282365	N	N	Y	C4BPA	NM_000715	+	207277606	207318317	Intron_1_8570_4464	207281953	207282526	-0.040642	-0.040642	-0.040642	0.251539	0.389042	0.320291	24.906
chr1:246772413-246773051	chr1	AluSq2_SINE_Alu	NA	246772595	246772891	N	N	Y	CNST	NM_001139459,NM_152609	+	246729638	246831884	Intron_2_29487_17489	246772413	246773051	-0.040642	-0.040642	-0.040642	0.977974	1.14543	1.0617	53.109
chrX:77155374-77156099	chrX	AluSq_SINE_Alu	NA	77155581	77155878	N	N	Y	COX7B	NM_001866	+	77154960	77160881	Intron_1_3049_646	77155374	77156099	-0.040642	-0.040642	-0.040642	1.19265	1.7287	1.46067	33.582
chr19:18173220-18173719	chr19	AluSq2_SINE_Alu	NA	18173300	18173599	N	N	Y	IL12RB1	NM_005535,NM_153701	-	18197697	18170370	Intron_1_12551_12251	18173220	18173719	0	-0.0824622	-0.0412311	0.712718	0.688056	0.700387	12.983
chr10:88587445-88588115	chr10	AluSg_SINE_Alu	NA	88587628	88587918	N	N	Y	BMPR1A	NM_004329	+	88516395	88684945	Intron_1_81945_71104	88587445	88588115	0.0196288	-0.102362	-0.0413665	0.838249	1.04307	0.940659	17.638
chr7:56117776-56118523	chr7	AluJo_SINE_Alu	NA	56117969	56118259	N	N	Y	PSPH	NM_004577	-	56119268	56078743	Intron_1_17031_681	56117776	56118523	-0.0622843	-0.0204641	-0.0413742	0.485427	0.655352	0.570389	23.704
chr14:21766763-21766897	chr14	AluSx1_SINE_Alu	NA	21766818	21767126	N	N	Y	RPGRIP1	NM_020366	+	21756135	21819460	Intron_2_6156_3862	21766763	21766897	-0.0204641	-0.0622843	-0.0413742	0.678072	0.801454	0.739763	137.471
chr17:73092017-73092333	chr17	AluJb_SINE_Alu,AluSc8_SINE_Alu,AluJb_SINE_Alu	NA	73091585	73092199	N	N	Y	SLC16A5	NM_004695	+	73084054	73102248	Intron_3_4202_2245	73092017	73092333	-0.0204641	-0.0622843	-0.0413742	0.0892673	0.376148	0.232708	32.161
chr2:85521024-85522288	chr2	AluY_SINE_Alu	NA	85521149	85521458	N	N	Y	TCF7L1	NM_031283	+	85360582	85537511	Intron_4_18905_10955	85521024	85522288	-0.0622843	-0.0204641	-0.0413742	1.30256	1.72247	1.51251	68.886
chr20:36654557-36654989	chr20	AluSz_SINE_Alu	NA	36654568	36654857	N	N	Y	TTI1	NM_014657	-	36661833	36611422	Intron_1_14259_7032	36654557	36654989	-0.0622843	-0.0204641	-0.0413742	0.770518	0.978626	0.874572	82.022
chr20:50366259-50367208	chr20	AluSx1_SINE_Alu	NA	50366404	50366723	N	N	Y	ATP9A	NM_006045	-	50384908	50213313	Intron_1_38323_18107	50366259	50367208	-0.0418202	-0.0418202	-0.0418202	0.131245	0.652077	0.391661	15.545
chr16:2941729-2942574	chr16	AluY_SINE_Alu,AluJo_SINE_Alu	NA	2941394	2941811	N	N	Y	FLYWCH2	NM_138439,NM_001142499,NM_001142500	+	2933195	2949383	Intron_1_11857_8788	2941729	2942574	-0.0418202	-0.0418202	-0.0418202	0.662965	0.917538	0.790251	28.636
chr16:56899565-56900256	chr16	AluSz_SINE_Alu	NA	56899885	56900197	N	N	Y	SLC12A3	NM_000339,NM_001126108,NM_001126107	+	56899118	56949762	Intron_1_1555_481	56899565	56900256	-0.0418202	-0.0418202	-0.0418202	0.640458	0.693897	0.667177	12.328
chr7:130842741-130843361	chr7	AluSx1_SINE_Alu	NA	130842922	130843216	N	N	Y	MKLN1	NM_001145354	+	130794854	131181398	Intron_2_232482_15351	130842741	130843361	0	-0.0848889	-0.0424444	0.415037	1.05889	0.736966	21.691
chr16:24354946-24356105	chr16	AluY_SINE_Alu	NA	24355128	24355410	N	N	Y	CACNG3	NM_006539	+	24266873	24373737	Intron_1_89768_87239	24354946	24356105	-0.0210616	-0.0641303	-0.042596	2.63097	3.32593	2.97845	192.169
chr1:20938146-20940342	chr1	AluSc_SINE_Alu	NA	20937869	20938171	N	N	Y	CDA	NM_001785	+	20915443	20945400	Intron_2_8802_7712	20938146	20940342	-0.0641303	-0.0210616	-0.042596	0.938599	1.61143	1.27502	64.045
chr1:70877769-70878658	chr1	AluSq2_SINE_Alu	NA	70878006	70878305	N	N	Y	CTH	NM_001902,NM_001190463,NM_153742	+	70876900	70905534	Intron_1_4372_947	70877769	70878658	-0.0641303	-0.0210616	-0.042596	2.43296	3.05063	2.74179	173.905
chr18:46153670-46154498	chr18	AluJb_SINE_Alu	NA	46153811	46154118	N	N	Y	CTIF	NM_001142397,NM_014772	+	46065426	46389586	Intron_2_16868_7968	46153670	46154498	-0.0210616	-0.0641303	-0.042596	0.736966	0.977974	0.85747	19.843
chrX:31561985-31562776	chrX	AluSx3_SINE_Alu	NA	31562173	31562458	N	N	Y	DMD	NM_000109	-	33357726	31137344	Intron_55_120219_83409	31561985	31562776	-0.0641303	-0.0210616	-0.042596	1.49185	1.2854	1.38863	27.186
chr3:45036392-45036964	chr3	AluSp_SINE_Alu	NA	45036470	45036774	N	N	Y	EXOSC7	NM_015004,NR_023353	+	45017740	45054158	Intron_1_20752_18852	45036392	45036964	-0.0210616	-0.0641303	-0.042596	1.65025	1.62449	1.63737	95.648
chr21:47567396-47568362	chr21	AluSg7_SINE_Alu	NA	47567571	47567886	N	N	Y	FTCD	NM_006657,NM_206965	-	47575481	47556175	Intron_7_3791_2153	47567396	47568362	-0.0641303	-0.0210616	-0.042596	0.540568	0.479168	0.509868	15.762
chr19:35610642-35611543	chr19	AluJo_SINE_Alu	NA	35610567	35610862	N	N	Y	FXYD3	NM_001136009,NM_001136010,NM_001136008,NM_001136007,NM_005971,NM_021910,NM_001136012,NM_001136011	+	35606731	35615228	Intron_4_1661_772	35610642	35611543	-0.0641303	-0.0210616	-0.042596	0.514573	1.19265	0.853609	18.933
chr8:22080377-22080918	chr8	AluJo_SINE_Alu	NA	22080292	22080493	N	N	Y	PHYHIP	NM_014759,NM_001099335	-	22089851	22077215	Intron_5_2338_1091	22080377	22080918	-0.0210616	-0.0641303	-0.042596	0.394279	0.95818	0.676229	23.341
chr17:40562481-40562855	chr17	AluSc5_SINE_Alu,AluSx_SINE_Alu	NA	40562649	40563233	N	N	Y	PTRF	NM_012232	-	40575338	40554466	Intron_1_17238_11976	40562481	40562855	-0.0210616	-0.0641303	-0.042596	0.600393	0.952694	0.776543	56.865
chr17:72774485-72775312	chr17	AluSq2_SINE_Alu	NA	72774776	72775106	N	N	Y	TMEM104	NM_017728	+	72772621	72835922	Intron_2_8106_1384	72774485	72775312	-0.0210616	-0.0641303	-0.042596	0.893085	0.915111	0.904098	55.541
chr2:208588150-208588681	chr2	AluSx1_SINE_Alu	NA	208588317	208588619	N	N	Y	CCNYL1	NM_001142300,NM_152523	+	208576263	208620896	Intron_2_12683_11575	208588150	208588681	-0.0430687	-0.0430687	-0.0430687	0.367732	1.0458	0.706768	22.332
chr12:106639099-106639720	chr12	AluSx_SINE_Alu	NA	106639366	106639672	N	N	Y	CKAP4	NM_006825	-	106641713	106631658	Intron_1_7019_1737	106639099	106639720	-0.0430687	-0.0430687	-0.0430687	0.485427	0.571157	0.528292	22.691
chr17:55017383-55017934	chr17	AluJb_SINE_Alu	NA	55017469	55017771	N	N	Y	COIL	NM_004645	-	55038411	55015560	Intron_6_2880_1737	55017383	55017934	-0.0430687	-0.0430687	-0.0430687	0.232661	0.485427	0.359044	37.91
chr5:78534215-78534961	chr5	AluSc8_SINE_Alu	NA	78534468	78534785	N	N	Y	JMY	NM_152405	+	78531924	78623038	Intron_1_40227_1083	78534215	78534961	-0.0430687	-0.0430687	-0.0430687	1.11548	1.558	1.33674	20.14
chr8:126138165-126138880	chr8	AluSx1_SINE_Alu	NA	126138344	126138625	N	N	Y	NSMCE2	NM_173685	+	126104082	126379367	Intron_3_48683_23793	126138165	126138880	-0.0430687	-0.0430687	-0.0430687	0.777608	1.19265	0.985126	49.539
chr5:68665808-68666738	chr5	AluSq2_SINE_Alu	NA	68666180	68666468	N	N	Y	RAD17	NM_133338,NM_133342,NM_133344	+	68665638	68710630	Intron_1_2100_513	68665808	68666738	-0.0430687	-0.0430687	-0.0430687	1.19265	1.48543	1.33904	10.439
chr2:39259689-39260212	chr2	AluSx_SINE_Alu	NA	39259821	39260082	N	N	Y	SOS1	NM_005633	-	39347604	39208689	Intron_8_11074_2402	39259689	39260212	-0.0430687	-0.0430687	-0.0430687	0.514573	1.13124	0.822909	38.999
chr3:179371563-179372256	chr3	AluSx1_SINE_Alu	NA	179371713	179372020	N	N	Y	USP13	NM_003940	+	179370932	179507189	Intron_1_28484_728	179371563	179372256	-0.0430687	-0.0430687	-0.0430687	0.0671142	0.561879	0.314497	12.88
chr9:131887290-131888300	chr9	AluSq2_SINE_Alu	NA	131887538	131887821	N	N	Y	PPP2R4	NM_001193397	+	131873966	131911225	Intron_3_5846_2378	131887290	131888300	-0.108524	0.0207586	-0.0438829	0.952694	1.36773	1.16021	32.63
chr16:22037739-22037944	chr16	AluSx_SINE_Alu	NA	22037533	22037839	N	N	Y	C16orf52	NM_001164579	+	22019455	22095972	Intron_1_67079_18113	22037739	22037944	-0.0660892	-0.0216951	-0.0438921	0.762961	1.06413	0.913546	71.631
chr5:73928210-73928960	chr5	AluSx1_SINE_Alu	NA	73928396	73928690	N	N	Y	ENC1	NM_003633	-	73937249	73923233	Intron_2_4691_1923	73928210	73928960	-0.0660892	-0.0216951	-0.0438921	1.27753	1.31316	1.29535	36.764
chr11:18334887-18335282	chr11	FLAM_C_SINE_Alu,AluSc5_SINE_Alu,AluJo_SINE_Alu	NA	18335056	18335780	N	N	Y	HPS5	NM_181508,NM_181507,NM_007216	-	18343721	18300216	Intron_1_9921_8408	18334887	18335282	-0.0660892	-0.0216951	-0.0438921	0.216811	0.878009	0.54741	68.151
chr1:27994200-27994768	chr1	AluSx_SINE_Alu	NA	27994299	27994604	N	N	Y	IFI6	NM_002038,NM_022873,NM_022872	-	27998724	27992571	Intron_4_1750_252	27994200	27994768	-0.0660892	-0.0216951	-0.0438921	0.0972972	0.596103	0.3467	12.362
chr7:110777769-110778460	chr7	AluJb_SINE_Alu	NA	110777887	110778186	N	N	Y	IMMP2L	NM_032549	-	111202347	110303109	Intron_3_523672_349179	110777769	110778460	-0.0660892	-0.0216951	-0.0438921	0.536053	1.08746	0.811758	41.635
chr9:112214802-112215274	chr9	AluJr_SINE_Alu	NA	112214849	112215143	N	N	Y	PTPN3	NM_001145368,NM_002829	-	112260593	112137973	Intron_5_5640_1737	112214802	112215274	-0.0216951	-0.0660892	-0.0438921	0.800691	1.0902	0.945445	37.612
chr7:150726063-150726609	chr7	AluSz6_SINE_Alu	NA	150726128	150726406	N	N	Y	ABCB8	NM_007188	+	150725509	150744869	Intron_1_4994_639	150726063	150726609	-0.0443941	-0.0443941	-0.0443941	0.321928	0.510962	0.416445	22.003
chr15:90140417-90140909	chr15	AluSx1_SINE_Alu	NA	90140472	90140772	N	N	Y	C15orf42	NM_152259	+	90118817	90171253	Intron_7_3712_1821	90140417	90140909	-0.0443941	-0.0443941	-0.0443941	0.628031	0.886343	0.757187	29.059
chr11:85595930-85596468	chr11	AluSx1_SINE_Alu	NA	85595971	85596268	N	N	Y	CCDC83	NM_173556	+	85566143	85631051	Intron_4_3524_2481	85595930	85596468	-0.0443941	-0.0443941	-0.0443941	0.878694	1.13327	1.00598	129.446
chr9:6739577-6739880	chr9	FLAM_C_SINE_Alu,AluSc_SINE_Alu,AluY_SINE_Alu,AluSz_SINE_Alu,AluSg_SINE_Alu	NA	6739725	6741073	N	N	Y	KDM4C	NM_001146696	+	6720862	7077264	Intron_1_71974_18731	6739577	6739880	-0.0443941	-0.0443941	-0.0443941	0.736966	0.736966	0.736966	108.015
chr15:100153944-100154771	chr15	FLAM_C_SINE_Alu	NA	100154465	100154593	N	N	Y	MEF2A	NM_001130927,NM_001171894,NM_005587,NM_001130926	+	100106132	100256629	Intron_1_66873_48048	100153944	100154771	-0.0443941	-0.0443941	-0.0443941	0.434403	0.405256	0.41983	17.033
chr3:31825417-31825953	chr3	AluSx_SINE_Alu,AluSx_SINE_Alu	NA	31825548	31825840	N	N	Y	OSBPL10	NM_017784,NM_001174060	-	32023342	31702316	Intron_3_128312_92239	31825417	31825953	-0.0443941	-0.0443941	-0.0443941	0.662965	0.5025	0.582733	25.247
chr3:79644595-79645184	chr3	AluJr4_SINE_Alu	NA	79644755	79645002	N	N	Y	ROBO1	NM_002941	-	79817059	78646387	Intron_1_177790_172012	79644595	79645184	-0.0443941	-0.0443941	-0.0443941	1.06817	1.52154	1.29485	99.524
chr5:79482493-79483301	chr5	AluSx_SINE_Alu	NA	79482695	79483007	N	N	Y	SERINC5	NM_001174071,NM_178276,NM_001174072	-	79551898	79407049	Intron_2_24818_15807	79482493	79483301	-0.0443941	-0.0443941	-0.0443941	2.52686	2.82353	2.6752	55.407
chr11:62623970-62624628	chr11	AluSp_SINE_Alu,AluSx1_SINE_Alu,AluJb_SINE_Alu	NA	62624287	62625195	N	N	Y	SLC3A2	NM_002394,NM_001012664,NM_001012662	+	62623483	62656355	Intron_1_15195_446	62623970	62624628	-0.0443941	-0.0443941	-0.0443941	0.394279	0.801454	0.597867	12.496
chr22:29058799-29059298	chr22	AluY_SINE_Alu	NA	29058956	29059263	N	N	Y	TTC28	NM_001145418	-	29075853	28374001	Intron_1_49791_16561	29058799	29059298	-0.0443941	-0.0443941	-0.0443941	0.745427	1.04182	0.893624	126.547
chr10:30003479-30004112	chr10	AluJb_SINE_Alu	NA	30003606	30003904	N	N	Y	SVIL	NM_003174	-	30024730	29746276	Intron_1_49099_20884	30003479	30004112	-0.0901978	0	-0.0450989	0.719892	1.40439	1.06214	42.307
chr12:6217039-6217681	chr12	AluY_SINE_Alu	NA	6216836	6217123	N	N	Y	VWF	NM_000552	-	6233836	6058039	Intron_5_14789_2179	6217039	6217681	0	-0.0901978	-0.0450989	0.719892	1.59904	1.15946	101.502
chr16:20818475-20819057	chr16	AluSq2_SINE_Alu,FLAM_C_SINE_Alu	NA	20818618	20819072	N	N	Y	LOC81691	NM_001144924,NM_030941,NM_001199053	+	20817766	20860990	Intron_2_6098_353	20818475	20819057	-0.111893	0.0213737	-0.0452596	0.405256	0.960472	0.682864	18.775
chr3:11330487-11331025	chr3	ATG7	+	11313995	11599139	N	N	Y	ATG7	NM_001144912,NM_001136031,NM_006395	+	11314009	11599139	Intron_1_26043_16640	11330487	11331025	-0.0681715	-0.0223678	-0.0452697	0.672425	1.04439	0.85841	36.326
chr6:4780174-4780916	chr6	AluSz6_SINE_Alu	NA	4780454	4780802	N	N	Y	CDYL	NM_004824	+	4776679	4955778	Intron_1_114905_3504	4780174	4780916	-0.0681715	-0.0223678	-0.0452697	0.255257	1.43812	0.846689	34.325
chr14:59749167-59749715	chr14	MIRb_SINE_MIR	NA	59749100	59749241	N	N	Y	DAAM1	NM_014992	+	59655398	59836471	Intron_2_27556_19063	59749167	59749715	-0.0223678	-0.0681715	-0.0452697	0.82103	1.07039	0.94571	197.109
chr4:88263455-88263801	chr4	AluSq_SINE_Alu,FLAM_C_SINE_Alu	NA	88263254	88263716	N	N	Y	HSD17B11	NM_016245	-	88312455	88257690	Intron_5_16672_14802	88263455	88263801	-0.0223678	-0.0681715	-0.0452697	0.479168	0.886343	0.682756	32.948
chr15:68377712-68378243	chr15	MIRb_SINE_MIR	NA	68377888	68378117	N	N	Y	PIAS1	NM_016166	+	68346571	68480404	Intron_1_31955_31289	68377712	68378243	-0.0223678	-0.0681715	-0.0452697	0.807355	0.954196	0.880776	36.42
chr9:127927850-127928506	chr9	AluSz6_SINE_Alu	NA	127928068	127928375	N	N	Y	PPP6C	NM_002721,NM_001123369,NM_001123355	-	127952218	127908851	Intron_3_10178_5185	127927850	127928506	-0.0681715	-0.0223678	-0.0452697	0.703607	1.28011	0.991857	61.861
chr9:4496652-4497420	chr9	AluJr_SINE_Alu	NA	4496613	4496904	N	N	Y	SLC1A1	NM_004170	+	4490426	4587469	Intron_1_53796_6266	4496652	4497420	-0.0681715	-0.0223678	-0.0452697	0.519374	0.647698	0.583536	102.34
chr5:118660511-118661070	chr5	AluJr_SINE_Alu	NA	118660646	118660777	N	N	Y	TNFAIP8	NM_001077654	+	118604417	118730294	Intron_1_123908_56188	118660511	118661070	-0.0223678	-0.0681715	-0.0452697	1	1.14975	1.07487	28.442
chrX:1388049-1389340	chrX	AluSq_SINE_Alu	NA	1388231	1388543	N	N	Y	CSF2RA	NM_001161531,NM_001161529,NM_001161532,NM_172245,NR_027760,NM_006140,NM_172249,NM_172246	+	1387692	1428828	Intron_1_5875_922	1388049	1389340	-0.0458037	-0.0458037	-0.0458037	0.479168	0.788496	0.633832	22.164
chr18:10855773-10856333	chr18	AluJb_SINE_Alu	NA	10856076	10856196	N	N	Y	FAM38B	NM_022068	-	11148761	10670243	Intron_6_1434_945	10855773	10856333	-0.0458037	-0.0458037	-0.0458037	0.612977	0.889817	0.751397	13.818
chr3:13527305-13528173	chr3	AluSp_SINE_Alu	NA	13527485	13527797	N	N	Y	HDAC11	NM_001136041	+	13521843	13547924	Intron_3_13240_2675	13527305	13528173	-0.0458037	-0.0458037	-0.0458037	1.42531	2.05063	1.73797	42.118
chr15:59558654-59559345	chr15	AluY_SINE_Alu	NA	59558845	59559159	N	N	Y	MYO1E	NM_004998	-	59665071	59428562	Intron_2_10796_5505	59558654	59559345	-0.0458037	-0.0458037	-0.0458037	1.15433	2.02308	1.58871	43.758
chr3:17741250-17741595	chr3	chr3_12_Pseudo_GCA-	-	17741392	17741464	N	N	Y	TBC1D5	NM_001134380	-	17784240	17198653	Intron_1_180338_42550	17741250	17741595	-0.0458037	-0.0458037	-0.0458037	2.2716	1.74108	2.00634	60.007
chr6:42086457-42087152	chr6	AluJb_SINE_Alu,AluSq_SINE_Alu,AluJb_SINE_Alu,AluSz6_SINE_Alu,AluJb_SINE_Alu,AluSp_SINE_Alu	NA	42086606	42087858	N	N	Y	C6orf132	NM_001164446	-	42110715	42068856	Intron_2_18380_9605	42086457	42087152	-0.0473057	-0.0473057	-0.0473057	1.09433	1.18286	1.1386	8.118
chr11:61128870-61129372	chr11	MIR3_SINE_MIR	NA	61129038	61129218	N	N	Y	CYBASC3	NM_153611,NM_001161454	-	61129755	61116219	Intron_1_3904_83	61128870	61129372	-0.0384741	-0.0780025	-0.0582383	0.0480943	0.365284	0.206689	10.956
chr11:77896995-77897718	chr11	AluJb_SINE_Alu	NA	77897140	77897447	N	N	Y	KCTD21	NM_001029859	-	77899664	77882297	Intron_1_13989_2262	77896995	77897718	-0.0193653	-0.0995357	-0.0594505	0.847997	1.15381	1.0009	34.362
chr17:33468116-33468804	chr17	AluSc_SINE_Alu	NA	33468284	33468611	N	N	Y	NLE1	NM_018096,NM_001014445	-	33469322	33458367	Intron_1_1912_537	33468116	33468804	-0.0801703	-0.0395284	-0.0598494	0.90182	1.074	0.98791	52.721
chr9:34201092-34201773	chr9	AluSp_SINE_Alu	NA	34200910	34201212	N	N	Y	UBAP1	NM_001171204,NM_001171203,NM_001171202,NM_016525,NM_001171201,NR_033243	+	34179002	34252521	Intron_1_37433_22194	34201092	34201773	-0.0801703	-0.0395284	-0.0598494	1.96683	2.39023	2.17853	88.451
chr17:73106729-73107163	chr17	AluSq2_SINE_Alu,AluJb_SINE_Alu,AluSx1_SINE_Alu,AluJb_SINE_Alu	NA	73106775	73107846	N	N	Y	ARMC7	NM_024585	+	73106081	73126360	Intron_2_18070_245	73106729	73107163	-0.0605415	-0.0605415	-0.0605415	0.559427	1.10962	0.834526	32.749
chr7:91762485-91762969	chr7	AluSx_SINE_Alu	NA	91762572	91762880	N	N	Y	CYP51A1	NM_001146152	-	91764059	91741462	Intron_1_2793_1252	91762485	91762969	-0.0605415	-0.0605415	-0.0605415	-0.104337	0.74366	0.319662	20.74
chr7:18217496-18218122	chr7	AluSx_SINE_Alu	NA	18217726	18218007	N	N	Y	HDAC9	NM_001204144	+	18126571	18708466	Intron_2_296492_15837	18217496	18218122	-0.0605415	-0.0605415	-0.0605415	0.485427	0.571157	0.528292	22.21
chr7:131206736-131207502	chr7	AluSx3_SINE_Alu	NA	131206928	131207212	N	N	Y	PODXL	NM_005397,NM_001018111	-	131241376	131185020	Intron_1_44826_33899	131206736	131207502	-0.0605415	-0.0605415	-0.0605415	1.19502	1.14439	1.1697	53.489
chr12:132439973-132440677	chr12	AluSp_SINE_Alu	NA	132439835	132440122	N	N	Y	EP400	NM_015409	+	132434464	132565011	Intron_1_10548_5744	132439973	132440677	-0.0824622	-0.040642	-0.0615521	0.337035	1.17834	0.757686	21.861
chr9:35491552-35492052	chr9	AluSz_SINE_Alu	NA	35491665	35491977	N	N	Y	RUSC2	NM_014806	+	35490006	35561895	Intron_1_56257_1633	35491552	35492052	-0.0824622	-0.040642	-0.0615521	0.678072	1.11864	0.898358	31.966
chr19:39461401-39461983	chr19	AluSz_SINE_Alu	NA	39461458	39461755	N	N	Y	FBXO17	NM_024907	-	39466380	39432041	Intron_1_25249_4533	39461401	39461983	-0.0622843	-0.0622843	-0.0622843	0.321928	0.63743	0.479679	26.098
chr9:124082459-124083263	chr9	AluSq2_SINE_Alu	NA	124082640	124082952	N	N	Y	GSN	NM_000177	+	124062078	124095120	Intron_9_2387_1703	124082459	124083263	-0.0622843	-0.0622843	-0.0622843	0.983126	1.56242	1.27277	17.588
chr7:1608230-1608928	chr7	AluJb_SINE_Alu,AluSz_SINE_Alu,AluJb_SINE_Alu	NA	1608120	1608747	N	N	Y	PSMG3	NM_001134340	-	1609668	1606969	Intron_2_1273_180	1608230	1608928	-0.0622843	-0.0622843	-0.0622843	0.294447	1.07943	0.686941	24.613
chr10:74870470-74871240	chr10	AluY_SINE_Alu	NA	74870753	74871035	N	N	Y	NUDT13	NM_015901	+	74870209	74891581	Intron_1_3789_530	74870470	74871240	-0.125531	0	-0.0627654	0.832273	1.06871	0.950493	11.164
chr19:45202515-45202971	chr19	AluSx1_SINE_Alu	NA	45202736	45202946	N	N	Y	CEACAM16	NM_001039213	+	45202420	45213986	Intron_1_2100_213	45202515	45202971	-0.105353	-0.0204641	-0.0629086	0.5025	0.830075	0.666288	29.826
chr19:50259866-50260522	chr19	AluSx_SINE_Alu	NA	50260034	50260335	N	N	Y	TSKS	NM_021733	-	50266515	50243010	Intron_2_13534_5066	50259866	50260522	-0.105353	-0.0204641	-0.0629086	1.16993	1.32193	1.24593	27.909
chr17:71304752-71305238	chr17	AluSx_SINE_Alu,AluJb_SINE_Alu	NA	71304891	71305511	N	N	Y	CDC42EP4	NM_012121	-	71308143	71279762	Intron_1_25280_3036	71304752	71305238	-0.0418202	-0.0848889	-0.0633545	0.125531	0.494765	0.310148	30.763
chr3:81775642-81776205	chr3	AluSg_SINE_Alu	NA	81775736	81776029	N	N	Y	GBE1	NM_000158	-	81810950	81538849	Intron_1_55761_34602	81775642	81776205	-0.0848889	-0.0418202	-0.0633545	0.746243	1.48875	1.1175	99.524
chr19:18285206-18286011	chr19	AluSc5_SINE_Alu	NA	18285401	18285694	N	N	Y	IFI30	NM_006332	+	18284578	18288927	Intron_1_1066_825	18285206	18286011	-0.0848889	-0.0418202	-0.0633545	0.967579	1.58496	1.27627	16.275
chr1:154393870-154394908	chr1	AluJb_SINE_Alu,AluSp_SINE_Alu	NA	154394099	154394715	N	N	Y	IL6R	NM_001206866,NM_000565,NM_181359	+	154377668	154441926	Intron_1_23481_16199	154393870	154394908	-0.0418202	-0.0848889	-0.0633545	1.74543	1.58496	1.66519	68.872
chr10:74605668-74606292	chr10	AluSx1_SINE_Alu	NA	74605809	74606100	N	N	Y	MCU	NM_138357	+	74451888	74647452	Intron_2_24748_11794	74605668	74606292	-0.0418202	-0.0848889	-0.0633545	1.47393	1.88536	1.67964	33.097
chr7:152108026-152109217	chr7	AluJb_SINE_Alu	NA	152107800	152108095	N	N	Y	MLL3	NM_170606	-	152133090	151832009	Intron_1_76950_24089	152108026	152109217	-0.0848889	-0.0418202	-0.0633545	0.0365259	-0.0374747	-0.000474415	17.353
chr17:2537582-2538637	chr17	AluSx1_SINE_Alu	NA	2537428	2537730	N	N	Y	PAFAH1B1	NM_000430	+	2496922	2588909	Intron_1_44092_40809	2537582	2538637	-0.0848889	-0.0418202	-0.0633545	1.96875	2.47063	2.21969	163.138
chr17:6454736-6455150	chr17	AluJr_SINE_Alu	NA	6454914	6455039	N	N	Y	PITPNM3	NM_001165966,NM_031220	-	6459877	6354582	Intron_1_18302_4761	6454736	6455150	-0.0848889	-0.0418202	-0.0633545	0.70044	0.807355	0.753897	46.092
chr15:75307882-75308522	chr15	AluSx1_SINE_Alu	NA	75307986	75308291	N	N	Y	SCAMP5	NM_138967,NM_001178112,NM_001178111,NR_033660	+	75287875	75313836	Intron_3_5064_3056	75307882	75308522	-0.0848889	-0.0418202	-0.0633545	0.95818	0.870717	0.914448	20.916
chr14:90422824-90423459	chr14	AluSx1_SINE_Alu	NA	90422959	90423253	N	N	Y	TDP1	NM_018319,NM_001008744	+	90422245	90511108	Intron_1_7137_827	90422824	90423459	-0.0848889	-0.0418202	-0.0633545	1.14975	2.15987	1.65481	97.566
chr22:41775966-41776675	chr22	AluSx1_SINE_Alu	NA	41776149	41776458	N	N	Y	TEF	NM_001145398	+	41763391	41795330	Intron_1_19751_12717	41775966	41776675	-0.0848889	-0.0418202	-0.0633545	0.571906	1.29834	0.935124	78.037
chr1:46022453-46023161	chr1	AluSx1_SINE_Alu,AluSq2_SINE_Alu,AluSq2_SINE_Alu	NA	46021973	46022887	N	N	Y	AKR1A1	NM_001202414,NM_001202413,NM_153326,NM_006066	+	46016454	46035723	Intron_2_9225_4572	46022453	46023161	-0.0641303	-0.0641303	-0.0641303	0.793549	1.3599	1.07672	87.576
chr12:51702150-51703124	chr12	AluSz_SINE_Alu	NA	51702620	51702752	N	N	Y	BIN2	NM_016293	-	51717938	51674821	Intron_2_10681_4969	51702150	51703124	-0.0641303	-0.0641303	-0.0641303	0.628031	1	0.814016	45.725
chr1:25074098-25074493	chr1	AluSx1_SINE_Alu	NA	25074249	25074538	N	N	Y	CLIC4	NM_013943	+	25071759	25170815	Intron_1_52116_2179	25074098	25074493	-0.0641303	-0.0641303	-0.0641303	0.827163	0.976541	0.901852	24.238
chrX:10577508-10578256	chrX	AluY_SINE_Alu	NA	10577747	10578057	N	N	Y	MID1	NM_033290	-	10851809	10413349	Intron_1_316029_273790	10577508	10578256	-0.0641303	-0.0641303	-0.0641303	1.12928	1.30378	1.21653	69.26
chr5:16886570-16887226	chr5	AluSz_SINE_Alu	NA	16886758	16887069	N	N	Y	MYO10	NM_012334	-	16936385	16662015	Intron_1_58080_48998	16886570	16887226	-0.0641303	-0.0641303	-0.0641303	0.616671	0.63743	0.627051	11.255
chr7:12692261-12692793	chr7	AluSx3_SINE_Alu	NA	12692446	12692745	N	N	Y	SCIN	NM_033128	+	12629147	12693228	Exon_14_1016_315	12692261	12692793	-0.0641303	-0.0641303	-0.0641303	0.707819	0.874469	0.791144	60.068
chr17:62598592-62599226	chr17	AluSc8_SINE_Alu	NA	62598765	62599057	N	N	Y	SMURF2	NM_022739	-	62658386	62540734	Intron_2_8111_3810	62598592	62599226	-0.0641303	-0.0641303	-0.0641303	1.3604	1.69744	1.52892	132.996
chr3:38445849-38446549	chr3	AluSx_SINE_Alu	NA	38446026	38446336	N	N	Y	XYLB	NM_005108	+	38388250	38456467	Intron_18_11950_3723	38445849	38446549	-0.0641303	-0.0641303	-0.0641303	1.50007	1.52893	1.5145	52.955
chr3:47322604-47323318	chr3	AluJb_SINE_Alu	NA	47322825	47323137	N	N	Y	KIF9	NM_001134878,NM_022342,NM_182902	-	47324337	47269515	Intron_1_5115_1023	47322604	47323318	0	-0.129283	-0.0646415	0.965235	1.19265	1.07894	18.641
chr3:151469083-151469533	chr3	AluJr_SINE_Alu	NA	151469222	151469502	N	N	Y	AADACL2	NM_207365	+	151451703	151475556	Intron_4_11311_5840	151469083	151469533	-0.108524	-0.0210616	-0.064793	0.338802	0.843274	0.591038	34.15
chr12:51167171-51168315	chr12	AluSg7_SINE_Alu,AluSx1_SINE_Alu	NA	51167228	51167672	N	N	Y	ATF1	NM_005171	+	51157788	51214943	Intron_1_15832_9653	51167171	51168315	-0.108524	-0.0210616	-0.064793	1.07595	1.1481	1.11202	47.793
chr1:180066899-180067951	chr1	AluSp_SINE_Alu	NA	180067092	180067402	N	N	Y	CEP350	NM_014810	+	179923907	180084015	Intron_36_2678_2106	180066899	180067951	-0.108524	-0.0210616	-0.064793	1.25526	2.05703	1.65614	98.206
chr9:132786936-132787666	chr9	AluSx_SINE_Alu	NA	132787186	132787469	N	N	Y	FNBP1	NM_015033	-	132805473	132649465	Intron_1_47993_17929	132786936	132787666	-0.108524	-0.0210616	-0.064793	1.8011	2.04307	1.92208	105.295
chr1:6316324-6317030	chr1	AluSz6_SINE_Alu,FLAM_A_SINE_Alu	NA	6316415	6316861	N	N	Y	GPR153	NM_207370	-	6321035	6307405	Intron_1_5810_4207	6316324	6317030	-0.0210616	-0.108524	-0.064793	1.47917	1.61382	1.54649	52.627
chr1:204392126-204392703	chr1	AluSc_SINE_Alu	NA	204392295	204392592	N	N	Y	PIK3C2B	NM_002646	-	204459474	204391757	Exon_34_2411_1754	204392126	204392703	-0.108524	-0.0210616	-0.064793	0.703607	1.24576	0.974682	56.262
chr9:140515830-140516317	chr9	AluSz_SINE_Alu	NA	140515866	140516037	N	N	Y	EHMT1	NM_001145527,NM_024757	+	140513443	140730578	Intron_1_91917_2572	140515830	140516317	-0.0874628	-0.0430687	-0.0652658	0.647698	0.847997	0.747848	22.094
chr19:51853471-51854230	chr19	AluSx1_SINE_Alu	NA	51853732	51854024	N	N	Y	ETFB	NM_001985	-	51869672	51848408	Intron_3_2740_2535	51853471	51854230	-0.0874628	-0.0430687	-0.0652658	0.415037	0.736966	0.576002	9.14
chr5:179757525-179758066	chr5	GFPT2	-	179727690	179780387	N	N	Y	GFPT2	NM_005110	-	179780315	179727699	Exon_6_135_39	179757525	179758066	-0.0874628	-0.0430687	-0.0652658	0.807355	1.62936	1.21836	15.827
chr17:43024005-43024538	chr17	AluSq2_SINE_Alu	NA	43024206	43024509	N	N	Y	KIF18B	NM_001080443	-	43025082	43003447	Intron_1_11269_724	43024005	43024538	-0.0430687	-0.0874628	-0.0652658	0.462972	0.790547	0.626759	39.153
chr6:11116129-11116720	chr6	AluSp_SINE_Alu,AluSz6_SINE_Alu	NA	11115904	11116551	N	N	Y	LOC221710	NM_001135575	+	11094265	11138969	Intron_1_40013_21802	11116129	11116720	-0.0874628	-0.0430687	-0.0652658	0.866733	0.978626	0.92268	17.232
chr5:16899334-16899919	chr5	AluSq_SINE_Alu	NA	16899461	16899761	N	N	Y	MYO10	NM_012334	-	16936385	16662015	Intron_1_58080_36270	16899334	16899919	-0.0874628	-0.0430687	-0.0652658	0.0931094	0.722466	0.407788	10.325
chr15:52732258-52732896	chr15	AluSx_SINE_Alu	NA	52732452	52732764	N	N	Y	MYO5A	NM_001142495,NM_000259	-	52821247	52599479	Intron_1_95494_88399	52732258	52732896	-0.0874628	-0.0430687	-0.0652658	0.912537	0.866733	0.889635	22.987
chrX:119006120-119006893	chrX	AluSx_SINE_Alu,AluSp_SINE_Alu,AluSx_SINE_Alu	NA	119006256	119006782	N	N	Y	NDUFA1	NM_004541	+	119005733	119010629	Intron_1_1290_530	119006120	119006893	-0.0430687	-0.0874628	-0.0652658	0.554589	0.754888	0.654738	10.914
chr9:33329916-33330287	chr9	AluSz6_SINE_Alu,AluSq10_SINE_Alu	NA	33329642	33330091	N	N	Y	NFX1	NM_147134,NM_147133,NM_002504	+	33290417	33371155	Intron_10_3793_1425	33329916	33330287	-0.0874628	-0.0430687	-0.0652658	0.611435	1.0199	0.815667	108.573
chr2:219177131-219177722	chr2	AluSx_SINE_Alu	NA	219177313	219177615	N	N	Y	PNKD	NM_001077399,NM_015488	+	219135114	219211516	Intron_2_68233_41154	219177131	219177722	-0.0430687	-0.0874628	-0.0652658	0.97728	1.32193	1.1496	47.598
chr12:57144885-57145536	chr12	AluSx_SINE_Alu	NA	57145090	57145369	N	N	Y	PRIM1	NM_000946	-	57146146	57125363	Intron_1_1000_769	57144885	57145536	-0.0874628	-0.0430687	-0.0652658	0.174029	1.07215	0.62309	35.162
chr17:64349379-64350093	chr17	blat	NA	64349733	64349832	N	N	Y	PRKCA	NM_002737	+	64298925	64806862	Intron_2_190073_47491	64349379	64350093	-0.0430687	-0.0874628	-0.0652658	0.85561	1.34915	1.10238	149.155
chr1:145652456-145652840	chr1	FLAM_A_SINE_Alu	NA	145652621	145652738	N	N	Y	RNF115	NM_014455	+	145611035	145688776	Intron_3_12618_2108	145652456	145652840	-0.0430687	-0.0874628	-0.0652658	0.959358	1.89616	1.42776	53.017
chr12:49808503-49809266	chr12	AluJr_SINE_Alu,AluSg_SINE_Alu,AluSx_SINE_Alu	NA	49808383	49809127	N	N	Y	SPATS2	NM_023071	+	49760687	49921207	Intron_2_89479_43811	49808503	49809266	-0.0874628	-0.0430687	-0.0652658	0.640458	1.17932	0.909891	46.818
chr17:40392877-40393521	chr17	AluSp_SINE_Alu	NA	40393076	40393375	N	N	Y	STAT5B	NM_012448	-	40428424	40351194	Intron_1_44110_35066	40392877	40393521	-0.0430687	-0.0874628	-0.0652658	1.55722	1.75336	1.65529	239.713
chr6:34625746-34626241	chr6	AluSz_SINE_Alu	NA	34625844	34626139	N	N	Y	C6orf106	NM_024294,NM_022758	-	34664625	34555065	Intron_1_41666_38229	34625746	34626241	-0.0660892	-0.0660892	-0.0660892	0.628031	0.932886	0.780459	15.986
chr9:130954546-130955274	chr9	AluJb_SINE_Alu	NA	130954392	130954678	N	N	Y	CIZ1	NM_012127,NM_001131015	-	130966662	130928343	Intron_1_13323_11554	130954546	130955274	-0.0660892	-0.0660892	-0.0660892	1.59864	1.59864	1.59864	20.365
chr2:196621275-196621951	chr2	AluJb_SINE_Alu,AluJb_SINE_Alu,AluJb_SINE_Alu	NA	196621237	196621848	N	N	Y	DNAH7	NM_018897	-	196933536	196602426	Intron_61_15374_14770	196621275	196621951	-0.0660892	-0.0660892	-0.0660892	1.4634	2.12553	1.79447	126.495
chr11:32605671-32606342	chr11	AluSc8_SINE_Alu	NA	32605871	32606174	N	N	Y	EIF3M	NM_006360	+	32605390	32624014	Intron_1_3082_531	32605671	32606342	-0.0660892	-0.0660892	-0.0660892	0.415037	0.469485	0.442261	13.421
chr22:18480276-18481194	chr22	AluSx1_SINE_Alu	NA	18480785	18481092	N	N	Y	MICAL3	NM_015241,NM_001122731,NM_001136004	-	18507325	18270415	Intron_1_117394_26311	18480276	18481194	-0.0660892	-0.0660892	-0.0660892	0.321928	0.83289	0.577409	82.886
chr1:167237016-167237249	chr1	AluY_SINE_Alu	NA	167236867	167237177	N	N	Y	POU2F1	NM_002697,NM_001198786	+	167190065	167396582	Intron_1_111511_46937	167237016	167237249	-0.0660892	-0.0660892	-0.0660892	0.384664	0.830075	0.607369	39.679
chr1:45986050-45986647	chr1	AluSx3_SINE_Alu,AluSx_SINE_Alu	NA	45986112	45986581	N	N	Y	PRDX1	NM_001202431	-	45988562	45976706	Intron_1_3723_2101	45986050	45986647	-0.0660892	-0.0660892	-0.0660892	0.313158	0.599462	0.45631	21.717
chr5:167744519-167745010	chr5	WWC1	+	167718656	167899308	N	N	Y	WWC1	NM_015238,NM_001161661,NM_001161662	+	167719064	167899308	Intron_1_79152_25488	167744519	167745010	-0.0660892	-0.0660892	-0.0660892	0.678072	1.51937	1.09872	9.561
chr19:55988645-55989463	chr19	AluYc_SINE_Alu	NA	55988716	55988795	N	N	Y	ZNF628	NM_033113	+	55987698	55995854	Intron_1_3026_880	55988645	55989463	-0.0660892	-0.0660892	-0.0660892	1.29546	1.16506	1.23026	12.978
chr1:202772490-202773003	chr1	AluSq2_SINE_Alu	NA	202772668	202772961	N	N	Y	KDM5B	NM_006618	-	202777549	202696531	Intron_1_31007_4483	202772490	202773003	-0.133267	0	-0.0666333	0.415037	0.838249	0.626643	59.384
chr9:131690658-131691163	chr9	AluSx_SINE_Alu	NA	131690699	131691010	N	N	Y	PHYHD1	NM_001100877	+	131684561	131704320	Intron_2_6585_1435	131690658	131691163	-0.133267	0	-0.0666333	0.415037	0.788496	0.601767	16.717
chr12:28658190-28658561	chr12	5S	+	28658326	28658416	N	N	Y	CCDC91	NM_018318	+	28410132	28703099	Intron_11_64897_21277	28658190	28658561	-0.0216951	-0.111893	-0.066794	0.900464	0.584963	0.742713	212.509
chr4:170150855-170151464	chr4	AluSz_SINE_Alu	NA	170151074	170151372	N	N	Y	SH3RF1	NM_020870	-	170192249	170015406	Intron_2_112140_38811	170150855	170151464	-0.111893	-0.0216951	-0.066794	0.425306	0.543142	0.484224	45.273
chr1:153936986-153937562	chr1	AluSq2_SINE_Alu	NA	153937136	153937427	N	N	Y	SLC39A1	NM_014437	-	153940188	153931587	Intron_1_3682_2587	153936986	153937562	-0.0216951	-0.111893	-0.066794	0.949959	1.36075	1.15535	36.608
chr17:54239945-54240777	chr17	AluSx1_SINE_Alu	NA	54240115	54240426	N	N	Y	ANKFN1	NM_153228	+	54230835	54560007	Intron_1_74386_9470	54239945	54240777	-0.0901978	-0.0443941	-0.067296	0.83289	1.39232	1.1126	68.518
chr11:20387028-20387730	chr11	AluSz_SINE_Alu	NA	20387235	20387544	N	N	Y	HTATIP2	NM_001098523	+	20385686	20389200	Intron_1_2741_1401	20387028	20387730	-0.0901978	-0.0443941	-0.067296	1.59946	1.8625	1.73098	68.738
chr15:64671279-64671765	chr15	AluJb_SINE_Alu	NA	64671393	64671709	N	N	Y	KIAA0101	NM_001029989,NM_014736	-	64673702	64657210	Intron_2_4052_1634	64671279	64671765	-0.0901978	-0.0443941	-0.067296	1.14975	1.20945	1.1796	23.532
chr9:123956160-123956583	chr9	AluJr_SINE_Alu	NA	123956419	123956519	N	N	Y	RAB14	NM_016322	-	123964365	123940414	Intron_1_8219_7545	123956160	123956583	-0.0901978	-0.0443941	-0.067296	0.765535	1	0.882767	51.693
chr17:17860995-17861717	chr17	AluY_SINE_Alu	NA	17861133	17861428	N	N	Y	TOM1L2	NM_001082968,NM_001033551	-	17875784	17746821	Intron_1_64730_14219	17860995	17861717	-0.0901978	-0.0443941	-0.067296	0.357552	1.04439	0.700973	56.33
chr14:62187584-62188059	chr14	AluSg4_SINE_Alu	NA	62187677	62187988	N	N	Y	HIF1A	NM_001530,NM_181054	+	62162118	62214977	Intron_2_936_531	62187584	62188059	-0.0681715	-0.0681715	-0.0681715	0.347923	0.788496	0.56821	146.568
chr4:151933851-151934390	chr4	AluSz_SINE_Alu	NA	151933960	151934216	N	N	Y	LRBA	NM_006726	-	151936649	151185595	Intron_2_85361_1458	151933851	151934390	-0.0681715	-0.0681715	-0.0681715	0.75336	1.48543	1.11939	43.931
chr2:61239512-61239859	chr2	AluSq_SINE_Alu	NA	61239679	61239999	N	N	Y	PUS10	NM_144709	-	61245365	61167547	Intron_1_6102_5457	61239512	61239859	-0.0458037	-0.0931094	-0.0694565	0.306661	0.881356	0.594008	29.702
chr3:197900286-197900901	chr3	NM_001145248	NA	197879236	197907728	N	N	Y	FAM157A	NM_001145248	+	197879236	197907728	Intron_6_10882_3850	197900286	197900901	-0.0703893	-0.0703893	-0.0703893	0.640458	0.745427	0.692942	23.417
chr11:13359983-13360589	chr11	MIRb_SINE_MIR	NA	13360203	13360417	N	N	Y	ARNTL	NM_001178,NM_001030273,NM_001030272	+	13299324	13408812	Intron_2_39885_28680	13359983	13360589	-0.0896372	-0.0531113	-0.0713743	0.342888	1.18161	0.762247	23.311
chr10:79586749-79587474	chr10	AluSx1_SINE_Alu	NA	79586980	79587282	N	N	Y	DLG5	NM_004747	-	79686348	79550548	Intron_13_4405_1528	79586749	79587474	-0.0573332	-0.0968615	-0.0770974	1.46297	2	1.73149	30.594
chr9:134180449-134180961	chr9	AluJr4_SINE_Alu	NA	134180654	134180940	N	N	Y	PPAPDC3	NM_032728	+	134165080	134184649	Intron_1_17474_14870	134180449	134180961	-0.0588937	-0.0995357	-0.0792147	1.74366	2.55673	2.15019	108.015
chr11:57072015-57072679	chr11	AluSq_SINE_Alu	NA	57072073	57072369	N	N	Y	TNKS1BP1	NM_033396	-	57092413	57067102	Intron_6_5569_3521	57072015	57072679	-0.0395284	-0.121991	-0.0807594	0.106915	0.206451	0.156683	21.133
chr21:45322460-45323096	chr21	AluJb_SINE_Alu	NA	45322597	45322889	N	N	Y	AGPAT3	NM_020132	+	45285115	45407475	Intron_1_38611_37552	45322460	45323096	-0.0605415	-0.102362	-0.0814516	0.306661	0.584963	0.445812	33.449
chr8:74002000-74002400	chr8	AluJb_SINE_Alu	NA	74002118	74002412	N	N	Y	C8orf84	NM_153225	-	74005507	73976777	Intron_1_11640_2888	74002000	74002400	-0.0605415	-0.102362	-0.0814516	1.40663	2.21036	1.80849	46.004
chr14:76002414-76003103	chr14	AluJr_SINE_Alu	NA	76002786	76003104	N	N	Y	BATF	NM_006399	+	75988783	76013334	Intron_2_21273_11227	76002414	76003103	-0.0824622	-0.0824622	-0.0824622	0.664816	0.946229	0.805522	47.292
chr17:7676853-7677548	chr17	AluSx1_SINE_Alu	NA	7677040	7677347	N	N	Y	DNAH2	NM_020877	+	7623038	7737058	Intron_27_3290_2414	7676853	7677548	-0.0824622	-0.0824622	-0.0824622	0.881356	0.839535	0.860445	62.148
chr11:33070321-33070854	chr11	AluSc_SINE_Alu	NA	33070515	33070813	N	N	Y	TCP11L1	NM_001145541	+	33061560	33095109	Intron_2_10656_5105	33070321	33070854	-0.0824622	-0.0824622	-0.0824622	0.442518	0.521953	0.482235	30.292
chr7:975671-976350	chr7	AluY_SINE_Alu,AluSz_SINE_Alu	NA	975779	976119	N	N	Y	ADAP1	NM_006869	-	994289	937536	Intron_1_18890_18021	975671	976350	-0.14543	-0.0198996	-0.082665	0.0972972	0.355095	0.226196	12.482
chr2:10541765-10542405	chr2	AluSx_SINE_Alu	NA	10542017	10542325	N	N	Y	HPCAL1	NM_134421	+	10443825	10567743	Intron_2_11641_5039	10541765	10542405	-0.040642	-0.125531	-0.0830864	0.329308	0.843881	0.586594	10.068
chr11:63625521-63626322	chr11	AluJb_SINE_Alu,AluSz6_SINE_Alu	NA	63625307	63625787	N	N	Y	MARK2	NM_004954,NM_001163296,NM_001163297,NM_001039469	+	63606399	63678492	Intron_1_55598_18889	63625521	63626322	-0.125531	-0.040642	-0.0830864	1.97924	2.49277	2.23601	182.281
chr5:149996499-149997324	chr5	AluSx1_SINE_Alu	NA	149996858	149997155	N	N	Y	SYNPO	NM_001166208	+	149980641	150031903	Intron_1_16914_16161	149996499	149997324	-0.125531	-0.040642	-0.0830864	1.30812	1.59637	1.45224	22.437
chr20:36781453-36782258	chr20	AluSx_SINE_Alu	NA	36781644	36781951	N	N	Y	TGM2	NM_004613,NM_198951	-	36793700	36756863	Intron_3_4789_2393	36781453	36782258	-0.040642	-0.125531	-0.0830864	1.25277	1.58496	1.41886	42.149
chr11:76726681-76727075	chr11	AluSz_SINE_Alu	NA	76726870	76727173	N	N	Y	ACER3	NM_018367	+	76571916	76734850	Intron_8_1557_717	76726681	76727075	-0.105353	-0.0622843	-0.0838186	0.667425	1.3388	1.00311	45.859
chr12:120966118-120966799	chr12	AluSq2_SINE_Alu	NA	120966331	120966622	N	N	Y	COQ5	NM_032314	-	120966964	120941081	Intron_1_6576_284	120966118	120966799	-0.105353	-0.0622843	-0.0838186	0.571906	0.878009	0.724958	41.648
chr17:76741551-76742159	chr17	AluSc_SINE_Alu	NA	76741693	76741990	N	N	Y	CYTH1	NM_004762,NM_017456	-	76778376	76670129	Intron_1_72469_36428	76741551	76742159	-0.0622843	-0.105353	-0.0838186	0.584963	0.745427	0.665195	52.204
chr19:13908256-13908949	chr19	AluSz_SINE_Alu	NA	13908460	13908768	N	N	Y	ZSWIM4	NM_023072	+	13906273	13943044	Intron_1_3918_1987	13908256	13908949	-0.0622843	-0.105353	-0.0838186	0.752072	1.35199	1.05203	20.612
chr16:22383020-22383619	chr16	AluSq2_SINE_Alu	NA	22383206	22383490	N	N	Y	CDR2	NM_001802	-	22385938	22357256	Intron_1_9216_2232	22383020	22383619	-0.0848889	-0.0848889	-0.0848889	1.16993	2.14296	1.65644	78.832
chr16:27983788-27984293	chr16	MIRb_SINE_MIR	NA	27984270	27984487	N	N	Y	GSG1L	NM_001109763	-	28074830	27798849	Intron_1_99872_90356	27983788	27984293	-0.0848889	-0.0848889	-0.0848889	1.20163	1.18057	1.1911	53.983
chr1:62587660-62588219	chr1	AluSx_SINE_Alu	NA	62587755	62588057	N	N	Y	INADL	NM_176877	+	62208148	62629591	Intron_38_1725_972	62587660	62588219	-0.0848889	-0.0848889	-0.0848889	0.178337	0.77444	0.476389	64.097
chr19:41240282-41241299	chr19	AluSx_SINE_Alu,AluSg_SINE_Alu,AluSx_SINE_Alu	NA	41240508	41241123	N	N	Y	ITPKC	NM_025194	+	41223007	41246765	Intron_4_3621_1521	41240282	41241299	-0.0848889	-0.0848889	-0.0848889	1.20353	1.12553	1.16453	55.675
chr11:73558704-73559056	chr11	AluY_SINE_Alu,AluSz_SINE_Alu	NA	73558491	73558924	N	N	Y	MRPL48	NM_016055	+	73498916	73575656	Intron_5_14930_2859	73558704	73559056	-0.0848889	-0.0848889	-0.0848889	0.658963	1.22781	0.943384	42.809
chr12:7260132-7260530	chr12	FLAM_A_SINE_Alu	NA	7260214	7260353	N	N	Y	C1RL	NM_016546	-	7261869	7247145	Intron_2_6163_515	7260132	7260530	-0.129283	-0.0418202	-0.0855516	0.610053	1.52026	1.06516	58.472
chr1:153828098-153828525	chr1	AluSz6_SINE_Alu	NA	153828159	153828458	N	N	Y	GATAD2B	NM_020699	-	153895451	153777202	Intron_1_94384_66897	153828098	153828525	-0.129283	-0.0418202	-0.0855516	0.728698	1.19265	0.960672	45.22
chr9:27423850-27424186	chr9	MIR_SINE_MIR	NA	27423812	27424061	N	N	Y	MOBKL2B	NM_024761	-	27529850	27325206	Intron_2_95896_31112	27423850	27424186	-0.129283	-0.0418202	-0.0855516	0.40439	0.770518	0.587454	45.521
chr6:43544419-43544792	chr6	AluSx_SINE_Alu	NA	43544610	43544931	N	N	Y	POLH	NM_006502	+	43543877	43588260	Intron_1_5875_428	43544419	43544792	-0.0418202	-0.129283	-0.0855516	0.366782	1.2115	0.789143	11.622
chr14:31518040-31518351	chr14	AluSx_SINE_Alu	NA	31518179	31518297	N	N	Y	AP4S1	NM_007077,NM_001128126	+	31494682	31562638	Intron_1_40338_23202	31518040	31518351	-0.108524	-0.0641303	-0.0863274	0.459432	0.906891	0.683161	65.141
chr12:111930764-111931512	chr12	AluSc5_SINE_Alu	NA	111930944	111931245	N	N	Y	ATXN2	NM_002973	-	112037480	111890017	Intron_14_20768_16214	111930764	111931512	-0.108524	-0.0641303	-0.0863274	1.4361	2.10236	1.76923	184.345
chr12:112022844-112023415	chr12	AluSx1_SINE_Alu,AluSq2_SINE_Alu	NA	112023034	112023634	N	N	Y	ATXN2	NM_002973	-	112037480	111890017	Intron_1_42864_13458	112022844	112023415	-0.108524	-0.0641303	-0.0863274	0.722466	0.744161	0.733314	45.233
chr20:48318223-48318712	chr20	AluSg_SINE_Alu	NA	48318329	48318624	N	N	Y	B4GALT5	NM_004776	-	48330421	48249482	Intron_1_56873_11645	48318223	48318712	-0.0641303	-0.108524	-0.0863274	0.249978	0.790547	0.520262	35.896
chr19:16272128-16272946	chr19	AluSz6_SINE_Alu	NA	16272474	16272795	N	N	Y	CIB3	NM_054113	-	16284286	16272178	Intron_5_3231_2991	16272128	16272946	-0.108524	-0.0641303	-0.0863274	0.925999	1.66676	1.29638	19.266
chr8:117766086-117767037	chr8	AluSg_SINE_Alu	NA	117766354	117766649	N	N	Y	EIF3H	NM_003756	-	117768062	117657054	Intron_1_29493_1343	117766086	117767037	-0.108524	-0.0641303	-0.0863274	0.392317	0.754888	0.573602	20.445
chr14:73956782-73957634	chr14	AluSx_SINE_Alu,AluY_SINE_Alu,AluSx_SINE_Alu	NA	73956824	73957459	N	N	Y	HEATR4	NM_001220484	-	74025651	73945188	Intron_16_14222_2561	73956782	73957634	-0.108524	-0.0641303	-0.0863274	1.08017	1.37851	1.22934	80.439
chrX:53566942-53567782	chrX	AluSg_SINE_Alu	NA	53567292	53567587	N	N	Y	HUWE1	NM_031407	-	53713673	53559062	Intron_74_2630_2041	53566942	53567782	-0.0641303	-0.108524	-0.0863274	1.67516	1.80069	1.73793	35.053
chr12:50648314-50649014	chr12	AluSz_SINE_Alu	NA	50648561	50648837	N	N	Y	LIMA1	NM_016357,NM_001113546	-	50677353	50569562	Intron_1_34645_28538	50648314	50649014	-0.108524	-0.0641303	-0.0863274	0.862496	1.33065	1.09657	65.638
chr6:11095423-11095970	chr6	AluSq_SINE_Alu	NA	11095575	11095884	N	N	Y	LOC221710	NM_001135575	+	11094265	11138969	Intron_1_40013_1074	11095423	11095970	-0.108524	-0.0641303	-0.0863274	0.571157	1.04064	0.805899	10.242
chr17:6940194-6941167	chr17	AluSg_SINE_Alu	NA	6940388	6940685	N	N	Y	SLC16A13	NM_201566	+	6939393	6943440	Intron_2_1281_491	6940194	6941167	-0.108524	-0.0641303	-0.0863274	0.584963	0.83289	0.708926	47.468
chr21:33711586-33712274	chr21	AluSx_SINE_Alu	NA	33711295	33711602	N	N	Y	URB1	NM_014825	-	33765312	33683329	Intron_25_2565_1844	33711586	33712274	-0.0641303	-0.108524	-0.0863274	0.712718	0.662965	0.687842	25.883
chr16:77331781-77333058	chr16	AluSx_SINE_Alu	NA	77331813	77332112	N	N	Y	ADAMTS18	NM_199355	-	77469011	77316024	Intron_17_2847_1740	77331781	77333058	-0.0874628	-0.0874628	-0.0874628	0.871267	1.2123	1.04179	76.821
chr17:27134410-27135068	chr17	AluSz_SINE_Alu	NA	27134396	27134703	N	N	Y	C17orf63	NM_018182,NM_001077498	-	27169841	27082995	Intron_1_75974_34960	27134410	27135068	-0.0874628	-0.0874628	-0.0874628	0.485427	1.02385	0.754637	43.025
chr11:76907029-76907628	chr11	AluSq2_SINE_Alu	NA	76907131	76907425	N	N	Y	MYO7A	NM_001127179,NM_000260,NM_001127180	+	76839309	76926286	Intron_32_2956_1759	76907029	76907628	-0.0874628	-0.0874628	-0.0874628	0.152003	0	0.0760015	15.867
chr16:70470039-70470696	chr16	AluSp_SINE_Alu,AluSp_SINE_Alu,AluSx1_SINE_Alu,AluSx_SINE_Alu	NA	70469216	70470380	N	N	Y	ST3GAL2	NM_006927	-	70472991	70413337	Intron_1_39415_2484	70470039	70470696	-0.0874628	-0.0874628	-0.0874628	0.371969	0.912537	0.642253	15.932
chr10:29980114-29980647	chr10	AluY_SINE_Alu	NA	29980141	29980439	N	N	Y	SVIL	NM_003174	-	30024730	29746276	Intron_1_49099_44299	29980114	29980647	-0.0874628	-0.0874628	-0.0874628	0.187627	0.712718	0.450173	22.888
chr9:75192263-75192697	chr9	TMC1	+	75136717	75455695	N	N	Y	TMC1	NM_138691	+	75136716	75451267	Intron_1_55988_55651	75192263	75192697	-0.0874628	-0.0874628	-0.0874628	0.285402	1.26679	0.776094	51.384
chr17:28112621-28113290	chr17	AluSg_SINE_Alu,AluY_SINE_Alu	NA	28112509	28113121	N	N	Y	SSH2	NM_033389	-	28257018	27952964	Intron_2_90831_7956	28112621	28113290	-0.0430687	-0.133267	-0.0881676	0.337035	0.610053	0.473544	38.283
chr17:59331638-59332386	chr17	AluSc_SINE_Alu	NA	59331857	59332150	N	N	Y	BCAS3	NM_017679,NM_001099432	+	58755171	59470199	Intron_23_283762_170087	59331638	59332386	-0.0660892	-0.111893	-0.088991	0.540568	0.838249	0.689409	64.882
chr14:86073979-86074484	chr14	MLT1B_LTR_ERVL-MaLR	NA	86074132	86074536	N	N	Y	FLRT2	NM_013231	+	85996487	86094270	Intron_1_90604_77353	86073979	86074484	-0.111893	-0.0660892	-0.088991	1.45066	1.82103	1.63585	454.867
chr14:31628832-31629213	chr14	AluSx_SINE_Alu,AluSx1_SINE_Alu	NA	31628547	31629144	N	N	Y	HECTD1	NM_015382	-	31676689	31569323	Intron_10_10994_8481	31628832	31629213	-0.0660892	-0.111893	-0.088991	0.275634	0.706269	0.490952	69.494
chr9:117440662-117441100	chr9	AluJr_SINE_Alu	NA	117440847	117441139	N	N	Y	LOC100505478	NM_001199233	-	117444369	117428713	Intron_1_10207_3433	117440662	117441100	-0.111893	-0.0660892	-0.088991	0.455679	0.936806	0.696243	48.864
chr1:202425089-202425631	chr1	AluSz_SINE_Alu	NA	202425114	202425424	N	N	Y	PPP1R12B	NM_001167858,NM_001167857,NM_002481	+	202317829	202557697	Intron_13_39361_7061	202425089	202425631	-0.0660892	-0.111893	-0.088991	0.426265	0.807355	0.61681	46.307
chr6:134613267-134613985	chr6	AluSx1_SINE_Alu	NA	134613448	134613742	N	N	Y	SGK1	NM_001143676	-	134639196	134490383	Intron_1_55243_24903	134613267	134613985	-0.0660892	-0.111893	-0.088991	1.08746	1.33985	1.21366	18.771
chr4:85735603-85735986	chr4	MER34B_LTR_ERV1,MER44B_DNA_TcMar-Tigger,MER34B_LTR_ERV1	NA	85735247	85736269	N	N	Y	WDFY3	NM_014991	-	85887544	85590692	Intron_13_7047_2750	85735603	85735986	-0.0660892	-0.111893	-0.088991	0.847997	1.24286	1.04543	263.31
chr9:100396474-100397409	chr9	MIR_SINE_MIR	NA	100397058	100397238	N	N	Y	NCBP1	NM_002486	+	100395704	100436029	Intron_1_6878_744	100396474	100397409	-0.0901978	-0.0901978	-0.0901978	1.45943	2.22882	1.84413	40.251
chr4:88238351-88239060	chr4	FLAM_C_SINE_Alu	NA	88238727	88238860	N	N	Y	HSD17B13	NM_178135,NM_001136230	-	88244056	88224940	Intron_1_5408_5078	88238351	88239060	-0.0681715	-0.115477	-0.0918244	1.40336	1.40336	1.40336	46.972
chr3:46597958-46598482	chr3	AluSg_SINE_Alu	NA	46598062	46598366	N	N	Y	LRRC2	NM_024512	-	46608011	46556877	Intron_1_14566_9446	46597958	46598482	-0.115477	-0.0681715	-0.0918244	0.530515	0.5025	0.516508	38.685
chr1:155020754-155021231	chr1	AluSx_SINE_Alu	NA	155020770	155021075	N	N	Y	DCST1	NM_152494,NM_001143687	+	155006281	155023406	Intron_15_2446_346	155020754	155021231	-0.0995357	-0.0995357	-0.0995357	0.570316	0.788496	0.679406	19.796
chr10:63788307-63789005	chr10	AluSz_SINE_Alu	NA	63788437	63788733	N	N	Y	ARID5B	NM_032199	+	63661012	63856707	Intron_4_50566_28576	63788307	63789005	-0.141356	-0.0588937	-0.100125	0.938599	1.62449	1.28155	31.637
chr22:46717506-46718349	chr22	AluSz6_SINE_Alu	NA	46717690	46717997	N	N	Y	GTSE1	NM_016426	+	46692637	46726707	Intron_7_6777_5618	46717506	46718349	-0.0801703	-0.121991	-0.10108	1.0199	1.32193	1.17091	102.594
chr8:41702443-41703233	chr8	AluSx3_SINE_Alu	NA	41702620	41702928	N	N	Y	ANK1	NM_001142446	-	41754280	41510743	Intron_1_138217_51034	41702443	41703233	-0.0605415	-0.14543	-0.102986	1.27302	2.02975	1.65138	43.272
chr17:17728811-17729362	chr17	AluSx_SINE_Alu	NA	17728913	17729224	N	N	Y	SREBF1	NM_004176,NM_001005291	-	17740325	17714662	Intron_1_13119_10954	17728811	17729362	-0.0605415	-0.14543	-0.102986	0.2824	0.834941	0.55867	27.954
chr20:32409308-32409682	chr20	AluJr4_SINE_Alu,AluJb_SINE_Alu,AluSx_SINE_Alu	NA	32409447	32410250	N	N	Y	CHMP4B	NM_176812	+	32399109	32442173	Intron_1_36808_10031	32409308	32409682	-0.125531	-0.0824622	-0.103997	1.04731	1.51937	1.28334	92.427
chr2:208421412-208421966	chr2	AluSz_SINE_Alu	NA	208421578	208421875	N	N	Y	CREB1	NM_134442,NM_004379	+	208394615	208470284	Intron_2_4476_1216	208421412	208421966	-0.125531	-0.0824622	-0.103997	0.61471	0.857981	0.736345	19.142
chr8:26429603-26430513	chr8	AluSx1_SINE_Alu	NA	26430017	26430314	N	N	Y	DPYSL2	NM_001197293	+	26371708	26515693	Intron_1_67289_57863	26429603	26430513	-0.0824622	-0.125531	-0.103997	0.490986	0.790547	0.640766	20.592
chr19:1075148-1075592	chr19	AluSx_SINE_Alu	NA	1075232	1075539	N	N	Y	HMHA1	NM_012292	+	1067173	1086627	Intron_10_2977_492	1075148	1075592	-0.125531	-0.0824622	-0.103997	0.479993	0.729352	0.604673	21.872
chr5:131706415-131707445	chr5	AluSc_SINE_Alu	NA	131706645	131706953	N	N	Y	SLC22A5	NM_003060	+	131705400	131731306	Intron_1_8012_873	131706415	131707445	-0.125531	-0.0824622	-0.103997	0.479168	0.788496	0.633832	6.609
chr17:47021201-47021915	chr17	AluY_SINE_Alu	NA	47021383	47021687	N	N	Y	SNF8	NM_007241	-	47022154	47007458	Intron_1_705_484	47021201	47021915	-0.125531	-0.0824622	-0.103997	0.570316	1.08489	0.827602	43.176
chr19:13259773-13260457	chr19	AluSx1_SINE_Alu	NA	13259943	13260255	N	N	Y	STX10	NM_003765	-	13260987	13255223	Intron_3_407_197	13259773	13260457	-0.125531	-0.0824622	-0.103997	0.523562	0.930737	0.72715	7.64
chr20:2477298-2477817	chr20	AluSp_SINE_Alu	NA	2477445	2477736	N	N	Y	ZNF343	NM_024325	-	2489778	2462466	Intron_2_6611_3744	2477298	2477817	-0.125531	-0.0824622	-0.103997	0.571157	0.625604	0.598381	68.472
chr11:118889824-118890641	chr11	AluSx_SINE_Alu	NA	118890187	118890450	N	N	Y	TRAPPC4	NM_016146	+	118889240	118894385	Intron_2_832_205	118889824	118890641	-0.040642	-0.169925	-0.105283	0.955606	0.955606	0.955606	30.497
chr20:34044178-34045013	chr20	AluSz6_SINE_Alu	NA	34044607	34044902	N	N	Y	CEP250	NM_007186	+	34043222	34099803	Intron_1_2552_1023	34044178	34045013	-0.105353	-0.105353	-0.105353	0.800691	0.773724	0.787208	15.382
chr18:3618455-3618788	chr18	AluY_SINE_Alu	NA	3618655	3618951	N	N	Y	DLGAP1	NM_004746,NM_001242761	-	4455266	3496029	Intron_7_146888_110513	3618455	3618788	-0.105353	-0.105353	-0.105353	0.569366	0.928447	0.748906	20.035
chr7:73635285-73635982	chr7	AluSx_SINE_Alu	NA	73635465	73635769	N	N	Y	LAT2	NM_032464,NM_032463,NM_014146	+	73624086	73644164	Intron_8_902_569	73635285	73635982	-0.105353	-0.105353	-0.105353	0.940294	0.545434	0.742864	37.415
chr16:67372553-67373278	chr16	AluSz_SINE_Alu	NA	67372785	67373097	N	N	Y	LRRC36	NM_018296	+	67360746	67419109	Intron_1_15024_12080	67372553	67373278	-0.105353	-0.105353	-0.105353	0.610053	1.30666	0.958357	53.983
chr9:74526908-74527991	chr9	AluSx_SINE_Alu,AluSx1_SINE_Alu	NA	74527378	74527814	N	N	Y	C9orf85	NM_182505	+	74526422	74588371	Intron_1_35169_697	74526908	74527991	-0.149747	-0.0622843	-0.106016	0.79518	0.978626	0.886903	40.23
chr1:53162862-53163595	chr1	FLAM_C_SINE_Alu,AluSx1_SINE_Alu,FLAM_C_SINE_Alu	NA	53162324	53162918	N	N	Y	SELRC1	NM_023077	-	53164038	53152013	Intron_1_5353_664	53162862	53163595	-0.0622843	-0.149747	-0.106016	0.505235	0.472068	0.488652	22.907
chr20:50358796-50359545	chr20	AluJb_SINE_Alu	NA	50358583	50358884	N	N	Y	ATP9A	NM_006045	-	50384908	50213313	Intron_1_38323_25670	50358796	50359545	-0.129283	-0.0848889	-0.107086	0.745427	1.48239	1.11391	25.543
chr11:47569454-47570058	chr11	AluSg4_SINE_Alu	NA	47569570	47569859	N	N	Y	CELF1	NM_006560	-	47574792	47487488	Intron_1_63967_4787	47569454	47570058	-0.129283	-0.0848889	-0.107086	0.893085	0.870717	0.881901	55.536
chr11:123016055-123016621	chr11	AluSx1_SINE_Alu	NA	123016160	123016471	N	N	Y	CLMP	NM_024769	-	123066007	122943032	Intron_1_96960_49282	123016055	123016621	-0.0848889	-0.129283	-0.107086	-0.0365259	0.847997	0.405736	17.46
chr8:33328553-33329252	chr8	AluSx4_SINE_Alu	NA	33328776	33329067	N	N	Y	FUT10	NM_032664	-	33330664	33228343	Intron_1_11338_1679	33328553	33329252	-0.0848889	-0.129283	-0.107086	1.76005	2.05703	1.90854	85.028
chr15:42566765-42567302	chr15	AluJr_SINE_Alu	NA	42566889	42567105	N	N	Y	GANC	NM_198141	+	42566365	42645864	Intron_1_1837_325	42566765	42567302	-0.129283	-0.0848889	-0.107086	0.280108	0.982722	0.631415	10.316
chr5:73983184-73983568	chr5	L1MB2_LINE_L1	NA	73983512	73983591	N	N	Y	HEXB	NM_000521	+	73980968	74017113	Intron_1_3768_1992	73983184	73983568	-0.129283	-0.0848889	-0.107086	0.934905	1.02106	0.977983	19.228
chr20:44494179-44494855	chr20	AluSc8_SINE_Alu,AluSx1_SINE_Alu	NA	44494354	44494947	N	N	Y	ZSWIM3	NM_080752,NR_037628	+	44486219	44507769	Intron_1_14690_7898	44494179	44494855	-0.0848889	-0.129283	-0.107086	0.152003	0.760812	0.456408	22.757
chr17:15901878-15902548	chr17	blat	NA	15902138	15902232	N	N	Y	ZSWIM7	NM_001042697,NM_001042698	-	15903006	15879874	Intron_1_5740_619	15901878	15902548	-0.129283	-0.0848889	-0.107086	0.36257	0.598637	0.480604	25.216
chr9:131666324-131666935	chr9	AluSx_SINE_Alu,AluJb_SINE_Alu,AluY_SINE_Alu,AluJb_SINE_Alu	NA	131666515	131667463	N	N	Y	LRRC8A	NM_001127244	+	131644780	131680317	Intron_2_21035_18229	131666324	131666935	-0.175087	-0.0418202	-0.108453	0.490326	1.09954	0.794931	25.846
chr1:100511543-100512202	chr1	AluSx1_SINE_Alu	NA	100511770	100512081	N	N	Y	HIAT1	NM_033055	+	100503788	100548929	Intron_1_11592_8000	100511543	100512202	-0.108524	-0.108524	-0.108524	0.347923	1.14543	0.746677	47.448
chr7:32530575-32531264	chr7	AluSq_SINE_Alu	NA	32530726	32531028	N	N	Y	LSM5	NM_001139499,NM_001130710	-	32534870	32524944	Intron_1_5885_3922	32530575	32531264	-0.108524	-0.108524	-0.108524	0.612977	0.819428	0.716202	38.453
chr6:17981548-17982176	chr6	AluSc_SINE_Alu	NA	17981644	17981943	N	N	Y	KIF13A	NM_001105568,NM_022113,NM_001105567,NM_001105566	-	17987799	17760584	Intron_2_88873_5422	17981548	17982176	-0.0641303	-0.154328	-0.109229	0.605721	1.12029	0.863008	22.671
chr14:74528904-74529704	chr14	AluSz_SINE_Alu	NA	74528631	74528915	N	N	Y	ALDH6A1	NM_005589	-	74551196	74526871	Intron_11_4075_2220	74528904	74529704	-0.133267	-0.0874628	-0.110365	0.353637	0.784271	0.568954	170.597
chr21:39664434-39664979	chr21	AluSx1_SINE_Alu	NA	39664612	39664907	N	N	Y	KCNJ15	NM_170737	+	39644428	39673746	Intron_1_24368_20227	39664434	39664979	-0.133267	-0.0874628	-0.110365	0.807355	1.25634	1.03185	104.989
chr17:73670881-73671176	chr17	AluJb_SINE_Alu	NA	73670777	73671080	N	N	Y	SAP30BP	NM_013260	+	73663398	73704139	Intron_3_21576_3085	73670881	73671176	-0.0874628	-0.133267	-0.110365	0	0.226771	0.113385	114.849
chrX:153347816-153348340	chrX	AluSx1_SINE_Alu	NA	153347704	153348003	N	N	Y	MECP2	NM_004992,NM_001110792	-	153363188	153287263	Intron_1_65052_14982	153347816	153348340	-0.111893	-0.111893	-0.111893	0.403356	1.0458	0.72458	48.347
chr12:107173423-107173933	chr12	FLAM_C_SINE_Alu	NA	107173646	107173786	N	N	Y	RIC8B	NM_018157	+	107168398	107283094	Intron_1_9167_5071	107173423	107173933	-0.111893	-0.111893	-0.111893	0.345135	0.545434	0.445285	46.086
chr9:86933375-86933878	chr9	AluSq2_SINE_Alu	NA	86933501	86933804	N	N	Y	SLC28A3	NM_022127	-	86983413	86890764	Intron_2_27119_21862	86933375	86933878	-0.111893	-0.111893	-0.111893	0.36257	0.625604	0.494087	57.795
chr3:100239860-100240508	chr3	AluSp_SINE_Alu	NA	100240105	100240395	N	N	Y	TMEM45A	NM_018004	+	100211462	100296285	Intron_1_62280_28412	100239860	100240508	-0.174498	-0.0558532	-0.115175	0.557995	0.830075	0.694035	31.223
chr20:33724101-33724759	chr20	AluJb_SINE_Alu	NA	33724277	33724589	N	N	Y	EDEM2	NM_001145025,NM_018217,NR_026728	-	33735161	33703159	Intron_4_2930_1252	33724101	33724759	-0.115477	-0.115477	-0.115477	0.277534	0.599462	0.438498	24.133
chr10:114207223-114207670	chr10	MIRb_SINE_MIR	NA	114207395	114207531	N	N	Y	VTI1A	NM_145206	+	114206755	114578504	Intron_1_13057_221	114207223	114207670	-0.137504	-0.0968615	-0.117183	0.618129	1.53952	1.07882	8.087
chr18:11859369-11860213	chr18	AluSx_SINE_Alu	NA	11859745	11860045	N	N	Y	GNAL	NM_001142339,NM_002071	+	11751561	11883144	Intron_5_37379_34777	11859369	11860213	-0.141356	-0.0995357	-0.120446	0.683526	0.838249	0.760888	5.07
chr12:104199247-104199993	chr12	AluSz_SINE_Alu	NA	104199343	104199648	N	N	Y	NT5DC3	NM_001031701	-	104234975	104166080	Intron_4_7644_479	104199247	104199993	-0.121991	-0.121991	-0.121991	1.06817	2.07923	1.5737	166.094
chr12:111016473-111017219	chr12	AluSz6_SINE_Alu	NA	111016669	111016967	N	N	Y	PPTC7	NM_139283	-	111021064	110972236	Intron_1_30840_3767	111016473	111017219	-0.121991	-0.121991	-0.121991	1.71149	2.20163	1.95656	145.574
chr8:145515986-145516771	chr8	AluSz6_SINE_Alu	NA	145516360	145516659	N	N	Y	HSF1	NM_005526	+	145515269	145538385	Intron_1_17035_822	145515986	145516771	-0.0801703	-0.165059	-0.122615	0.314109	0.834941	0.574525	13.384
chr17:43382374-43383150	chr17	AluY_SINE_Alu,AluSz6_SINE_Alu	NA	43382451	43383055	N	N	Y	MAP3K14	NM_003954	-	43394414	43340487	Intron_1_26194_11563	43382374	43383150	-0.165059	-0.0801703	-0.122615	0.115477	1	0.557739	82.239
chr19:3036808-3037544	chr19	AluSx_SINE_Alu	NA	3037000	3037312	N	N	Y	TLE2	NM_001144761	-	3047633	2997635	Intron_2_16922_8547	3036808	3037544	-0.0801703	-0.165059	-0.122615	2.21945	2.61218	2.41581	41.935
chr19:47351853-47352636	chr19	AluSg_SINE_Alu,AluSx1_SINE_Alu	NA	47351968	47352561	N	N	Y	AP2S1	NM_021575,NM_004069	-	47354203	47341422	Intron_1_4621_1776	47351853	47352636	-0.14543	-0.102362	-0.123896	0.415037	0.313158	0.364098	20.31
chr5:10285431-10285884	chr5	AluJb_SINE_Alu,AluSg4_SINE_Alu,AluJb_SINE_Alu	NA	10285100	10285708	N	N	Y	CMBL	NM_138809	-	10308168	10277706	Intron_4_4065_808	10285431	10285884	-0.102362	-0.14543	-0.123896	1.38187	1.81359	1.59773	19.706
chr1:26796293-26797114	chr1	FLAM_C_SINE_Alu	NA	26796800	26796932	N	N	Y	DHDDS	NM_205861,NM_024887	+	26758801	26797795	Exon_9_2413_1321	26796293	26797114	-0.14543	-0.102362	-0.123896	1.42999	2.14296	1.78647	78.003
chr13:45827740-45828321	chr13	AluY_SINE_Alu	NA	45827928	45828231	N	N	Y	GTF2F2	NM_004128	+	45694630	45858239	Intron_6_14262_925	45827740	45828321	-0.14543	-0.102362	-0.123896	0.718229	1.40336	1.06079	121.126
chr19:34752799-34753658	chr19	AluSx4_SINE_Alu,AluSx_SINE_Alu	NA	34752897	34753500	N	N	Y	KIAA0355	NM_014686	+	34745455	34846471	Intron_1_45064_7709	34752799	34753658	-0.14543	-0.102362	-0.123896	0.452512	0.50696	0.479736	18.241
chr3:48079882-48080783	chr3	AluY_SINE_Alu	NA	48079949	48080249	N	N	Y	MAP4	NM_001134364,NM_002375,NM_030885	-	48130769	47892179	Intron_1_89893_49930	48079882	48080783	-0.14543	-0.102362	-0.123896	0.154723	0.68147	0.418097	33.906
chr7:130849661-130850445	chr7	AluSx3_SINE_Alu	NA	130849944	130850243	N	N	Y	MKLN1	NM_001145354	+	130794854	131181398	Intron_2_232482_22353	130849661	130850445	-0.14543	-0.102362	-0.123896	1.46713	1.48239	1.47476	102.974
chr17:64676942-64677544	chr17	AluSx1_SINE_Alu	NA	64677064	64677362	N	N	Y	PRKCA	NM_002737	+	64298925	64806862	Intron_5_41599_35614	64676942	64677544	-0.102362	-0.14543	-0.123896	0.510195	1.12553	0.817863	92.689
chr8:19436187-19436630	chr8	AluJr_SINE_Alu	NA	19436429	19436535	N	N	Y	CSGALNACT1	NM_018371	-	19540094	19261671	Intron_3_79035_6268	19436187	19436630	-0.189825	-0.0605415	-0.125183	0.241008	1.16506	0.703034	19.185
chr9:131636625-131636977	chr9	AluJb_SINE_Alu	NA	131636623	131636888	N	N	Y	CCBL1	NM_001122672,NM_001122671,NM_004059	-	131644354	131595391	Intron_1_36485_7374	131636625	131636977	-0.125531	-0.125531	-0.125531	0.162271	0.607683	0.384977	25.075
chr16:68775415-68776031	chr16	AluSq2_SINE_Alu	NA	68775589	68775872	N	N	Y	CDH1	NM_004360	+	68771194	68869444	Intron_2_63258_3409	68775415	68776031	-0.125531	-0.125531	-0.125531	1.06609	1.33985	1.20297	22.568
chr6:24822422-24823341	chr6	AluSq2_SINE_Alu	NA	24822728	24823047	N	N	Y	FAM65B	NM_014722	-	24911195	24804512	Intron_20_6600_2572	24822422	24823341	-0.125531	-0.125531	-0.125531	2.34577	2.79586	2.57082	80.723
chr3:124579595-124580040	chr3	AluJo_SINE_Alu	NA	124579760	124579942	N	N	Y	ITGB5	NM_002213	-	124606144	124481794	Intron_2_13999_12475	124579595	124580040	-0.169925	-0.0824622	-0.126194	0.571906	0.721284	0.646595	21.368
chr8:142166565-142167409	chr8	AluSx3_SINE_Alu	NA	142166879	142167180	N	N	Y	DENND3	NM_014957	+	142138719	142205900	Intron_8_4661_918	142166565	142167409	-0.105353	-0.149747	-0.12755	0.952694	0.952694	0.952694	17.763
chr2:39054797-39055360	chr2	AluSp_SINE_Alu	NA	39055008	39055297	N	N	Y	DHX57	NM_198963	-	39103021	39024875	Intron_14_1650_403	39054797	39055360	-0.105353	-0.149747	-0.12755	0.643856	0.83289	0.738373	41.998
chr2:133195563-133196142	chr2	FLAM_A_SINE_Alu	NA	133195863	133195995	N	N	Y	GPR39	NM_001508	+	133174146	133404169	Intron_1_227202_20381	133195563	133196142	-0.105353	-0.149747	-0.12755	0.424498	0.658963	0.54173	20.749
chr19:40706255-40706943	chr19	AluSx_SINE_Alu	NA	40706519	40706816	N	N	Y	MAP3K10	NM_002446	+	40697650	40721482	Intron_2_5929_2137	40706255	40706943	-0.129283	-0.129283	-0.129283	0.878009	1.01937	0.948687	35.791
chr3:124694751-124695506	chr3	AluSz_SINE_Alu	NA	124695026	124695329	N	N	Y	HEG1	NM_020733	-	124774802	124684553	Intron_15_3953_1574	124694751	124695506	-0.154328	-0.108524	-0.131426	0.625604	1.09954	0.86257	35.156
chr11:71790092-71790861	chr11	AluSg7_SINE_Alu	NA	71790305	71790600	N	N	Y	NUMA1	NM_006185	-	71791573	71713910	Intron_1_10546_1027	71790092	71790861	-0.108524	-0.154328	-0.131426	0.771731	1.11818	0.944956	32.597
chr11:93869497-93870133	chr11	AluYc_SINE_Alu	NA	93869664	93869950	N	N	Y	PANX1	NM_015368	+	93862093	93915137	Intron_1_23997_7156	93869497	93870133	-0.154328	-0.108524	-0.131426	0.447459	0.788496	0.617977	55.536
chr11:8891734-8892481	chr11	ST5	-	8714898	8932498	N	N	Y	ST5	NM_005418	-	8932498	8714898	Intron_2_41659_10449	8891734	8892481	-0.108524	-0.154328	-0.131426	0.495957	1.4011	0.948528	16.247
chr7:91874601-91874999	chr7	KRIT1	-	91828283	91875480	N	N	Y	KRIT1	NM_194456,NM_194455	-	91875414	91828282	Exon_1_636_614	91874601	91874999	-0.137504	-0.137504	-0.137504	-0.0641303	0.383329	0.159599	15.842
chr10:101492291-101492881	chr10	AluSx1_SINE_Alu	NA	101492820	101493094	N	N	Y	CUTC	NM_015960	+	101491957	101515894	Intron_1_3836_420	101492291	101492881	-0.141356	-0.141356	-0.141356	1.36923	1.558	1.46361	11.154
chr1:156308480-156309275	chr1	AluSx_SINE_Alu	NA	156308773	156309069	N	N	Y	C1orf182	NM_144627	+	156307104	156316785	Intron_1_2084_1537	156308480	156309275	-0.165059	-0.121991	-0.143525	0.736966	1.33787	1.03742	21.289
chr7:24781595-24782102	chr7	MIRb_SINE_MIR	NA	24781861	24782063	N	N	Y	DFNA5	NM_001127454,NM_004403	-	24797639	24737973	Intron_3_25343_2332	24781595	24782102	-0.165059	-0.121991	-0.143525	0.283793	0.798366	0.54108	31.464
chr12:96388026-96388430	chr12	AluSz_SINE_Alu	NA	96388179	96388467	N	N	Y	HAL	NM_002108	-	96390071	96367141	Intron_4_633_347	96388026	96388430	-0.121991	-0.165059	-0.143525	0.830075	0.712718	0.771397	61.448
chr18:11982322-11982999	chr18	AluSq2_SINE_Alu	NA	11982511	11982809	N	N	Y	IMPA2	NM_014214	+	11981426	12030885	Intron_1_17288_896	11982322	11982999	-0.165059	-0.121991	-0.143525	0.557995	1.078	0.817999	5.491
chr22:18571080-18571879	chr22	AluSz_SINE_Alu	NA	18571263	18571510	N	N	Y	PEX26	NM_001127649	+	18560759	18573797	Exon_5_3060_742	18571080	18571879	-0.165059	-0.121991	-0.143525	2.14229	2.42381	2.28305	362.694
chr19:3728601-3729346	chr19	AluSx_SINE_Alu	NA	3728768	3729059	N	N	Y	TJP3	NM_014428	+	3728373	3750682	Intron_2_1314_262	3728601	3729346	-0.121991	-0.165059	-0.143525	1.17834	1.98089	1.57961	35.543
chr12:130146622-130147587	chr12	AluSc_SINE_Alu	NA	130147057	130147358	N	N	Y	TMEM132D	NM_133448	-	130388212	129556270	Intron_2_168604_37250	130146622	130147587	-0.165059	-0.121991	-0.143525	1.12553	1.52546	1.3255	69.861
chr20:48703130-48704092	chr20	AluY_SINE_Alu,AluSx1_SINE_Alu	NA	48703332	48703947	N	N	Y	UBE2V1	NM_199144,NM_021988	-	48732494	48697660	Intron_2_12417_9597	48703130	48704092	-0.165059	-0.121991	-0.143525	0.797507	0.874469	0.835988	47.814
chr12:98910741-98910995	chr12	AluSp_SINE_Alu	NA	98910576	98910888	N	N	Y	TMPO	NM_003276,NM_001032284,NM_001032283	+	98909350	98944157	Intron_1_11739_944	98910741	98910995	-0.14543	-0.14543	-0.14543	0.296982	0.936806	0.616894	30.336
chr1:151509610-151510018	chr1	CGN	+	151482986	151511168	N	N	Y	CGN	NM_020770	+	151483861	151511167	Exon_21_1487_134	151509610	151510018	-0.169925	-0.125531	-0.147728	0.523562	0.70044	0.612001	21.976
chr3:128901548-128902136	chr3	AluSx3_SINE_Alu	NA	128901782	128902090	N	N	Y	CNBP	NM_001127195,NM_001127194,NM_001127196,NM_001127193,NM_001127192,NM_003418	-	128902810	128886657	Intron_1_12004_776	128901548	128902136	-0.169925	-0.125531	-0.147728	0.328623	0.618129	0.473376	8.687
chr1:151043828-151044465	chr1	AluSx_SINE_Alu	NA	151043919	151044247	N	N	Y	GABPB2	NM_144618	+	151043079	151091007	Intron_1_17255_736	151043828	151044465	-0.125531	-0.169925	-0.147728	0.723482	0.859137	0.79131	26.052
chr1:145114565-145114655	chr1	SEC22B	+	145096220	145116922	N	N	Y	SEC22B	NM_004892	+	145096406	145116922	Intron_4_3215_2091	145114565	145114655	-0.169925	-0.125531	-0.147728	0.912537	0.667425	0.789981	36.627
chr5:134185963-134186643	chr5	AluSp_SINE_Alu,AluSq2_SINE_Alu	NA	134185837	134186466	N	N	Y	C5orf24	NM_001135586	+	134181657	134195425	Intron_1_8685_4401	134185963	134186643	-0.149747	-0.149747	-0.149747	1.41504	2.18763	1.80133	78.985
chr19:2528992-2529977	chr19	AluSx_SINE_Alu	NA	2529204	2529515	N	N	Y	GNG7	NM_052847	-	2702746	2511217	Intron_3_34423_25662	2528992	2529977	-0.149747	-0.149747	-0.149747	0.744743	1.23349	0.989117	13.814
chr3:171526405-171527104	chr3	AluSx_SINE_Alu	NA	171526605	171526912	N	N	Y	PLD1	NM_001130081,NM_002662	-	171528273	171318617	Intron_1_72316_1434	171526405	171527104	-0.149747	-0.149747	-0.149747	0.556393	1.19794	0.877166	12.938
chr17:57860079-57860922	chr17	AluY_SINE_Alu	NA	57860281	57860573	N	N	Y	VMP1	NM_030938	+	57784862	57917952	Intron_7_34910_9254	57860079	57860922	-0.149747	-0.149747	-0.149747	2.01123	2.73471	2.37297	284.637
chr16:4400320-4400979	chr16	AluSx3_SINE_Alu	NA	4400410	4400700	N	N	Y	PAM16	NM_016069	-	4401373	4390251	Intron_1_7940_583	4400320	4400979	-0.130397	-0.169925	-0.150161	0.83399	1.14886	0.991427	15.796
chr11:64992428-64993021	chr11	AluJo_SINE_Alu	NA	64992547	64992832	N	N	Y	SLC22A20	NM_001004326,NR_033396	+	64981310	65010228	Intron_6_9569_1673	64992428	64993021	-0.174498	-0.133856	-0.154177	0.728698	1.22827	0.978483	25.033
chr9:116101785-116102493	chr9	AluSx_SINE_Alu	NA	116102008	116102314	N	N	Y	WDR31	NM_145241,NM_001012361	-	116102620	116077930	Intron_1_3776_357	116101785	116102493	-0.179324	-0.137504	-0.158414	0.505891	1.1635	0.834695	22.246
chr9:33000685-33001312	chr9	AluSp_SINE_Alu	NA	33000830	33001144	N	N	Y	APTX	NM_001195252,NM_001195251,NM_001195250,NM_001195248,NM_175073,NM_175069,NR_036576,NR_036577	-	33001639	32972603	Intron_1_11671_566	33000685	33001312	-0.160465	-0.160465	-0.160465	0.570316	0.656046	0.613181	31.691
chr5:139723626-139724030	chr5	AluSx_SINE_Alu	NA	139723439	139723750	N	N	Y	HBEGF	NM_001945	-	139726188	139712427	Intron_2_3098_1667	139723626	139724030	-0.160465	-0.160465	-0.160465	1	1.02237	1.01118	10.401
chr17:71335833-71336489	chr17	AluSz_SINE_Alu,AluJr4_SINE_Alu,AluSq2_SINE_Alu	NA	71335356	71336309	N	N	Y	SDK2	NM_001144952	-	71640227	71330522	Intron_44_9658_8576	71335833	71336489	-0.203533	-0.118644	-0.161089	0.906891	1.62936	1.26812	77.873
chr16:58661538-58662207	chr16	AluSx1_SINE_Alu	NA	58661743	58662031	N	N	Y	CNOT1	NM_016284,NM_206999	-	58663750	58553854	Intron_1_30216_1759	58661538	58662207	-0.184425	-0.141356	-0.16289	0.862496	1.29546	1.07898	22.652
chr21:18923352-18923920	chr21	AluSx_SINE_Alu	NA	18923435	18923738	N	N	Y	CXADR	NM_001207063,NM_001207064,NM_001207065,NM_001338,NM_001207066	+	18885223	18965897	Intron_2_4555_4125	18923352	18923920	-0.141356	-0.184425	-0.16289	0.599462	0.909802	0.754632	30.263
chr17:73553028-73553434	chr17	AluSz_SINE_Alu,FLAM_C_SINE_Alu	NA	73552855	73553255	N	N	Y	LLGL2	NM_001015002,NM_001031803,NM_004524	+	73521782	73571290	Intron_3_2011_1007	73553028	73553434	-0.184425	-0.141356	-0.16289	0.780219	1.88583	1.33302	87.223
chr20:44489457-44490208	chr20	AluSz_SINE_Alu,AluJo_SINE_Alu	NA	44489617	44490081	N	N	Y	ZSWIM3	NM_080752,NR_037628	+	44486219	44507769	Intron_1_14690_3213	44489457	44490208	-0.184425	-0.141356	-0.16289	0.455679	0.936806	0.696243	31.671
chr22:18242854-18243434	chr22	AluY_SINE_Alu,AluSx1_SINE_Alu	NA	18242626	18243243	N	N	Y	BID	NM_001196,NM_197967	-	18257258	18216905	Intron_1_30367_14002	18242854	18243434	-0.165059	-0.165059	-0.165059	0.697437	1.01937	0.858401	99.129
chr18:29958752-29959352	chr18	MIRb_SINE_MIR	NA	29958973	29959087	N	N	Y	FAM59A	NM_001242409	-	30050447	29843483	Intron_2_82571_13805	29958752	29959352	-0.165059	-0.165059	-0.165059	1.35548	2.26127	1.80837	36.205
chr1:204485881-204486371	chr1	AluSx_SINE_Alu	NA	204486085	204486389	N	N	Y	MDM4	NM_001204172,NM_001204171,NR_024171,NM_002393	+	204485506	204527248	Intron_1_8974_489	204485881	204486371	-0.121991	-0.209453	-0.165722	1.55873	1.73306	1.6459	40.347
chr12:121789021-121789816	chr12	AluJb_SINE_Alu	NA	121788892	121789182	N	N	Y	ANAPC5	NM_001137559	-	121792012	121746047	Intron_1_6221_2487	121789021	121789816	-0.189825	-0.14543	-0.167627	1.97124	2.19502	2.08313	87.943
chr16:2940128-2941190	chr16	AluSx_SINE_Alu,AluSq4_SINE_Alu,AluSx_SINE_Alu	NA	2940235	2940867	N	N	Y	FLYWCH2	NM_138439,NM_001142499,NM_001142500	+	2933195	2949383	Intron_1_11857_7296	2940128	2941190	-0.189825	-0.14543	-0.167627	0.744161	1.51096	1.12756	41.027
chr3:169947854-169948552	chr3	AluSx_SINE_Alu,AluSz6_SINE_Alu	NA	169947953	169948416	N	N	Y	PRKCI	NM_002740	+	169940219	170023770	Intron_1_12459_7645	169947854	169948552	-0.14543	-0.189825	-0.167627	0.944858	1.54844	1.24665	52.201
chr12:52440200-52440904	chr12	AluY_SINE_Alu	NA	52440485	52440694	N	N	Y	NR4A1	NM_001202233	+	52416615	52453291	Intron_2_12397_4839	52440200	52440904	-0.187627	-0.148099	-0.167863	0.36257	0.652077	0.507323	15.573
chr16:15533646-15534271	chr16	AluSx1_SINE_Alu	NA	15533819	15534127	N	N	Y	C16orf45	NM_033201	+	15528324	15682116	Intron_1_80545_5342	15533646	15534271	-0.169925	-0.169925	-0.169925	0.137504	0.292782	0.215143	28.237
chr15:41625640-41626874	chr15	AluSx_SINE_Alu	NA	41625836	41626134	N	N	Y	NUSAP1	NM_016359,NM_018454,NM_001129897	+	41624925	41673248	Intron_1_9335_1009	41625640	41626874	-0.169925	-0.169925	-0.169925	0.557995	0.473931	0.515963	21.07
chr4:57299674-57300331	chr4	AluSc_SINE_Alu	NA	57299865	57300155	N	N	Y	PPAT	NM_002703	-	57301802	57259528	Intron_1_27633_1513	57299674	57300331	-0.169925	-0.169925	-0.169925	1.21573	1.82716	1.52145	29.823
chr10:34845058-34845784	chr10	AluY_SINE_Alu	NA	34845301	34845609	N	N	Y	PARD3	NM_001184785,NM_001184786,NM_001184787,NM_001184788,NM_001184790,NM_001184789,NM_019619,NM_001184791,NM_001184794,NM_001184792,NM_001184793	-	35104253	34398487	Intron_2_179158_139824	34845058	34845784	-0.195551	-0.149747	-0.172649	0.886343	1.49476	1.19055	25.085
chr2:201752321-201753172	chr2	AluSx1_SINE_Alu	NA	201752498	201752797	N	N	Y	PPIL3	NM_032472,NM_130906	-	201753849	201735678	Intron_1_1270_932	201752321	201753172	-0.175087	-0.175087	-0.175087	0.479993	0.818162	0.649077	19.97
chr9:130399084-130400041	chr9	AluSx_SINE_Alu	NA	130399000	130399103	N	N	Y	STXBP1	NM_003165,NM_001032221	+	130374485	130454995	Intron_1_39162_24843	130399084	130400041	-0.175087	-0.175087	-0.175087	1.02308	1.43812	1.2306	37.077
chr19:47816400-47816800	chr19	AluSg_SINE_Alu	NA	47816235	47816531	N	N	Y	C5AR1	NM_001736	+	47813103	47825327	Intron_1_9883_3445	47816400	47816800	-0.182864	-0.182864	-0.182864	1.10434	2.07895	1.59164	58.879
chrX:49041899-49042680	chrX	AluSx1_SINE_Alu	NA	49042071	49042372	N	N	Y	PRICKLE3	NM_006150	-	49042776	49031905	Intron_1_1545_419	49041899	49042680	-0.184425	-0.184425	-0.184425	0.856636	0.648528	0.752582	5.561
chr1:46769837-46770536	chr1	AluSx1_SINE_Alu	NA	46770059	46770356	N	N	Y	UQCRH	NM_006004	+	46769379	46782447	Intron_1_5280_694	46769837	46770536	-0.184425	-0.184425	-0.184425	0.479168	0.788496	0.633832	15.354
chr22:38043445-38044166	chr22	AluSx1_SINE_Alu	NA	38043684	38043982	N	N	Y	SH3BP1	NM_018957	+	38035683	38052050	Intron_13_797_277	38043445	38044166	-0.228819	-0.141356	-0.185087	0.197037	0.475338	0.336187	43.184
chr1:67029531-67030215	chr1	MIRc_SINE_MIR	NA	67029907	67029992	N	N	Y	SGIP1	NM_032291	+	66999824	67210768	Intron_1_91478_29822	67029531	67030215	-0.189825	-0.189825	-0.189825	0.760812	1.67557	1.21819	133.23
chr1:235493165-235493975	chr1	AluY_SINE_Alu	NA	235493517	235493807	N	N	Y	GGPS1	NM_004837,NR_036605	+	235491868	235507844	Intron_1_12929_1477	235493165	235493975	-0.169925	-0.215729	-0.192827	0.533432	0.90182	0.717626	38.929
chr18:59853048-59853781	chr18	AluSg_SINE_Alu	NA	59853274	59853580	N	N	Y	PIGN	NM_012327,NM_176787	-	59854289	59711457	Intron_1_23187_662	59853048	59853781	-0.203533	-0.203533	-0.203533	1.06228	1.23447	1.14837	10.071
chr21:30471995-30472669	chr21	AluY_SINE_Alu	NA	30472122	30472430	N	N	Y	C21orf7	NM_020152	+	30452872	30548202	Intron_6_56607_7430	30471995	30472669	-0.209453	-0.209453	-0.209453	0.523562	0.70044	0.612001	57.341
chr11:27485786-27486348	chr11	LGR4	-	27387508	27494322	N	N	Y	LGR4	NM_018490	-	27494334	27387507	Intron_1_59257_7597	27485786	27486348	-0.222392	-0.222392	-0.222392	1.59991	2.15987	1.87989	137.682
chr13:42679895-42680611	chr13	AluSx_SINE_Alu	NA	42680133	42680443	N	N	Y	DGKH	NM_178009,NM_152910	+	42622842	42803891	Intron_1_78497_57152	42679895	42680611	-0.247928	-0.203533	-0.22573	0.584963	0.289507	0.437235	39.022
chr1:155214489-155214803	chr1	GBA	-	155204239	155214653	N	N	Y	GBA	NM_001171811,NM_001005742,NM_001005741	-	155214653	155204238	Exon_1_357_7	155214489	155214803	-0.252387	-0.210567	-0.231477	-0.113211	0.17897	0.0328798	11.537
chr17:3537994-3538851	chr17	AluSz_SINE_Alu	NA	3538183	3538458	N	N	Y	SHPK	NM_013276	-	3539616	3511555	Intron_1_5705_923	3537994	3538851	-0.277534	-0.234465	-0.256	2.30705	2.78069	2.54387	162.167
